# Supplementary material for: Host-Microbe Interactions in the Chemosynthetic Riftia pachyptila Symbiosis
Source: mBio. 2019 Dec 17;10(6):e02243-19. doi: 10.1128/mBio.02243-19 (PMC6918071; doi:10.1128/mBio.02243-19)
Supplement: Table S1 [file mBio.02243-19-st001.xlsx]

## Sheet: SuppTable S1a
Supp. Table S1a: All Riftia host proteins identified in this study. Abundances are given as %orgNSAF. SEM: Standard error of the mean. Significance as calculated via edgeR is given for the respective sample pairs in comparison, e.g. "S-rich: Troph-Plume" refers to the comparison of protein abundances in trophosomes vs. plumes of sulfur-rich specimens. 0 indicates non-significant abundance differe…
Accession	Description	Functional role [manually assigned]	Subfunction [if applicable; manually assigned]	Figure 2	S-rich Troph		S-rich Plume		S-rich Vest		S-depl Troph		S-depl Plume		S-depl Vest		S-rich: Troph - Plume	S-rich: Troph - Vest	S-rich: Plume - Vest	S-depl: Troph - Plume	S-depl: Troph - Vest	S-depl: Plume - Vest	Troph: S-rich - S-depl	Plume: S-rich - S-depl	Vest: S-rich - S-depl	Pfam description	Pfam GO	TIGRFAM description	KEGG KO	KEGG description	KEGG EC	KEGG GO	KEGG pathway name	eggNOG annotation	BlastKOALA FE KO	BlastKOALA FE definition	BlastKOALA GE KO	BlastKOALA GE definition	CELLO localization	WoLF PSORT localization	DeepLoc localization	DeepLoc type	SLP-Local localization	TargetP localization	Phobius TH	TMHMM TH	Phobius SP	SignalP SP
					mean %orgNSAF	SEM %orgNSAF	mean %orgNSAF	SEM %orgNSAF	mean %orgNSAF	SEM %orgNSAF	mean %orgNSAF	SEM %orgNSAF	mean %orgNSAF	SEM %orgNSAF	mean %orgNSAF	SEM %orgNSAF
Host_DN40132_c1_g9_i1::g.20238	m.20238 ORF type:3prime_partial len:340 (-) TRINITY_DN40132_c1_g9_i1:3-1019(-) Indoleamine 2,3-dioxygenase 2 OS=Homo sapiens GN=IDO2 PE=1 SV=4	Amino acid degradation		X (Amino acid degradation)	0.00162297	0.00162297	0.00429077	0.00221124	0.00599699	0.00143487	0.000847387	0.000847387	0.0082125	0.00147564	0.0036152	0.000148543	0	0	0	0	0	0	0	0	0	Indoleamine 2,3-dioxygenase,PF01231.16	20037	0	K00463	IDO, INDO; indoleamine 2,3-dioxygenase [EC:1.13.11.52]	1.13.11.52	4426	Tryptophan metabolism,African trypanosomiasis	indoleamine 2,3-dioxygenase	K00463	IDO; indoleamine 2,3-dioxygenase [EC:1.13.11.52]	K00463	IDO; indoleamine 2,3-dioxygenase [EC:1.13.11.52]	Cytoplasmic	cyto 16.5, cyto_nucl 13, nucl 8.5, extr 6	Plastid	Soluble	nucleus_or_cytosol	_	0	0	0	N
Host_DN41475_c2_g1_i3::g.118491	m.118491 ORF type:complete len:434 (+) TRINITY_DN41475_c2_g1_i3:119-1420(+) Selenocysteine lyase OS=Rattus norvegicus GN=Scly PE=1 SV=1	Amino acid degradation		X (Amino acid degradation)	0.00211774	0.00211774	0	0	0	0	0	0	0	0	0	0	0	0	0	0	0	0	0	0	0	Aminotransferase class-V,PF00266.17	0	0	K01763	SCLY; selenocysteine lyase [EC:4.4.1.16]	4.4.1.16	9000	Selenocompound metabolism	cysteine desulfurase	K01763	SCLY; selenocysteine lyase [EC:4.4.1.16]	K01763	SCLY; selenocysteine lyase [EC:4.4.1.16]	Mitochondrial	cysk 26, cyto 4, cyto_nucl 3.5	Peroxisome	Soluble	nucleus_or_cytosol	_	0	0	0	N
Host_DN41455_c1_g2_i6::g.121105	m.121105 ORF type:complete len:337 (+) TRINITY_DN41455_c1_g2_i6:210-1220(+) 4-hydroxy-2-oxoglutarate aldolase, mitochondrial OS=Xenopus tropicalis GN=hoga1 PE=2 SV=2	Amino acid degradation		X (Amino acid degradation)	0.0444115	0.00923778	0	0	0.0172564	0.00343275	0.0251816	0.00792963	0	0	0.0176377	0.00361109	1	0	-1	1	0	-1	0	0	0	Dihydrodipicolinate synthetase family,PF00701.20	0008152; 0016829	0	K18123	HOGA1; 4-hydroxy-2-oxoglutarate aldolase [EC:4.1.3.16]	4.1.3.16	8700	Arginine and proline metabolism,Glyoxylate and dicarboxylate metabolism	Catalyzes the condensation of (S)-aspartate-beta- semialdehyde (S)-ASA and pyruvate to 4-hydroxy- tetrahydrodipicolinate (HTPA) (By similarity)	K18123	HOGA1; 4-hydroxy-2-oxoglutarate aldolase [EC:4.1.3.16]	K18123	HOGA1; 4-hydroxy-2-oxoglutarate aldolase [EC:4.1.3.16]	Cytoplasmic	mito 20.5, cyto_mito 12.8333, cyto_nucl 4.83333, nucl 4.5, cyto 4	Mitochondrion	Soluble	mitochondria	M	0	0	0	N
Host_DN12960_c0_g2_i1::g.193894	m.193894 ORF type:internal len:113 (-) TRINITY_DN12960_c0_g2_i1:3-338(-) D-aspartate oxidase OS=Sus scrofa GN=DDO PE=2 SV=1	Amino acid degradation		X (Amino acid degradation)	0	0	0	0	0.0157276	0.00443397	0	0	0	0	0.0119073	0.00196122	0	0	0	0	0	0	0	0	0	0	0	0	K00273	DAO, aao; D-amino-acid oxidase [EC:1.4.3.3]	1.4.3.3	3884	Glycine, serine and threonine metabolism,Penicillin and cephalosporin biosynthesis,Arginine and proline metabolism,D-Arginine and D-ornithine metabolism,Peroxisome	Catalyzes the last two steps in the biosynthesis of 5- methylaminomethyl-2-thiouridine (mnm(5)s(2)U) at the wobble position (U34) in tRNA. Catalyzes the FAD-dependent demodification of cmnm(5)s(2)U34 to nm(5)s(2)U34, followed by the transfer of a methyl group from S-adenosyl-L-methionine to nm(5)s(2)U34, to form mnm(5)s(2)U34 (By similarity)	0	0	0	0	Mitochondrial	cyto 20, cyto_nucl 17.1667, cyto_plas 12.1667, nucl 6	Mitochondrion	Membrane	mitochondria	_	0	0	0	N
Host_DN30341_c0_g1_i2::g.150535	m.150535 ORF type:complete len:508 (-) TRINITY_DN30341_c0_g1_i2:330-1853(-) Succinate-semialdehyde dehydrogenase, mitochondrial OS=Rattus norvegicus GN=Aldh5a1 PE=1 SV=2	Amino acid degradation		X (Amino acid degradation)	0.00921723	0.000825575	0.00425831	0.000315895	0.00371639	0.00186308	0.00580989	0.000570516	0.00486091	0.00105014	0	0	0	0	0	0	1	1	0	0	0	Aldehyde dehydrogenase family,PF00171.20	0008152; 0016491; 0055114	SSADH: succinate-semialdehyde dehydrogenase,TIGR01780	K00139	ALDH5A1; succinate-semialdehyde dehydrogenase [EC:1.2.1.24]	1.2.1.24	4777	Alanine, aspartate and glutamate metabolism,Butanoate metabolism	Dehydrogenase	K00139	ALDH5A1; succinate-semialdehyde dehydrogenase [EC:1.2.1.24]	K00139	ALDH5A1; succinate-semialdehyde dehydrogenase [EC:1.2.1.24]	Chloroplast	mito 29, cyto_mito 16.5	Plastid	Soluble	mitochondria	M	0	0	0	N
Host_DN34924_c0_g1_i4::g.106001	m.106001 ORF type:complete len:393 (+) TRINITY_DN34924_c0_g1_i4:354-1532(+) Probable low-specificity L-threonine aldolase 2 OS=Arabidopsis thaliana GN=THA2 PE=1 SV=1	Amino acid degradation		X (Amino acid degradation)	0.00355243	0.00355243	0	0	0	0	0	0	0	0	0	0	0	0	0	0	0	0	0	0	0	Beta-eliminating lyase,PF01212.19	0006520; 0016829	0	K01620	ltaE; threonine aldolase [EC:4.1.2.48]	4.1.2.48	0004793; 0008732	Glycine, serine and threonine metabolism,Biosynthesis of amino acids	Aldolase	K01620	ltaE; threonine aldolase [EC:4.1.2.48]	K01620	ltaE; threonine aldolase [EC:4.1.2.48]	Cytoplasmic	cyto 26.5, cyto_nucl 16.5, nucl 5.5	Plastid	Soluble	nucleus_or_cytosol	_	0	0	0	N
Host_DN36111_c0_g4_i2::g.114732	m.114732 ORF type:5prime_partial len:428 (+) TRINITY_DN36111_c0_g4_i2:2-1285(+) Isovaleryl-CoA dehydrogenase, mitochondrial OS=Mus musculus GN=Ivd PE=1 SV=1	Amino acid degradation		X (Amino acid degradation)	0	0	0	0	0.00234007	0.00174475	0.00458156	0.00229345	0	0	0.00503131	0.000987411	0	0	0	0	0	0	0	0	0	Acyl-CoA dehydrogenase, N-terminal domain,PF02771.14	0008152; 0016627; 0050660; 0055114	0	K00253	IVD, ivd; isovaleryl-CoA dehydrogenase [EC:1.3.8.4]	1.3.8.4	8470	Valine, leucine and isoleucine degradation	Dehydrogenase	K00253	IVD; isovaleryl-CoA dehydrogenase [EC:1.3.8.4]	K00253	IVD; isovaleryl-CoA dehydrogenase [EC:1.3.8.4]	Mitochondrial	mito 29, cyto_mito 16.5	Plastid	Soluble	mitochondria	M	0	0	0	N
Host_DN37612_c1_g4_i1::g.158947	m.158947 ORF type:3prime_partial len:111 (+) TRINITY_DN37612_c1_g4_i1:50-379(+) D-aspartate oxidase OS=Homo sapiens GN=DDO PE=2 SV=1	Amino acid degradation		X (Amino acid degradation)	0	0	0	0	0.000826953	0.000826953	0	0	0	0	0.000887609	0.000887609	0	0	0	0	0	0	0	0	0	FAD dependent oxidoreductase,PF01266.22	0016491; 0055114	0	K00272	DDO; D-aspartate oxidase [EC:1.4.3.1]	1.4.3.1	8445	Alanine, aspartate and glutamate metabolism,Peroxisome	Catalyzes the last two steps in the biosynthesis of 5- methylaminomethyl-2-thiouridine (mnm(5)s(2)U) at the wobble position (U34) in tRNA. Catalyzes the FAD-dependent demodification of cmnm(5)s(2)U34 to nm(5)s(2)U34, followed by the transfer of a methyl group from S-adenosyl-L-methionine to nm(5)s(2)U34, to form mnm(5)s(2)U34 (By similarity)	K00272	DDO; D-aspartate oxidase [EC:1.4.3.1]	K00272	DDO; D-aspartate oxidase [EC:1.4.3.1]	Extracellular	extr 17, cyto 6, nucl 5, cyto_mito 5	Plastid	Membrane	secretory_pathway	S	0	0	0	N
Host_DN38237_c0_g1_i2::g.145345	m.145345 ORF type:complete len:134 (-) TRINITY_DN38237_c0_g1_i2:1673-2074(-) Lipoamide acyltransferase component of branched-chain alpha-keto acid dehydrogenase complex, mitochondrial OS=Bos taurus GN=DBT PE=1 SV=2	Amino acid degradation		X (Amino acid degradation)	0	0	0	0	0.00136789	0.00136789	0	0	0	0	0	0	0	0	0	0	0	0	0	0	0	2-oxoacid dehydrogenases acyltransferase (catalytic domain),PF00198.21	0008152; 0016746	0	K09699	DBT, bkdB; 2-oxoisovalerate dehydrogenase E2 component (dihydrolipoyl transacylase) [EC:2.3.1.168]	2.3.1.168	0	Valine, leucine and isoleucine degradation,Propanoate metabolism	Dehydrogenase	K09699	DBT; 2-oxoisovalerate dehydrogenase E2 component (dihydrolipoyl transacylase) [EC:2.3.1.168]	K09699	DBT; 2-oxoisovalerate dehydrogenase E2 component (dihydrolipoyl transacylase) [EC:2.3.1.168]	Chloroplast	cyto 16.5, cyto_nucl 14, nucl 6.5, extr 4, E.R._mito 2.5	Plastid	Soluble	nucleus_or_cytosol	_	0	0	0	N
Host_DN38595_c2_g9_i3::g.15034	m.15034 ORF type:complete len:379 (-) TRINITY_DN38595_c2_g9_i3:4205-5341(-) 2-oxoisovalerate dehydrogenase subunit beta, mitochondrial OS=Bos taurus GN=BCKDHB PE=1 SV=2	Amino acid degradation		X (Amino acid degradation)	0	0	0.0048945	0.000430223	0.000721943	0.000721943	0	0	0.00375423	0.000769394	0.00116947	0.00116947	0	0	0	0	0	0	0	0	0	Transketolase, pyrimidine binding domain,PF02779.22	0	0	K00167	BCKDHB, bkdA2; 2-oxoisovalerate dehydrogenase E1 component beta subunit [EC:1.2.4.4]	1.2.4.4	3863	Valine, leucine and isoleucine degradation,Propanoate metabolism	Dehydrogenase, E1 component	K00167	BCKDHB; 2-oxoisovalerate dehydrogenase E1 component beta subunit [EC:1.2.4.4]	K00167	BCKDHB; 2-oxoisovalerate dehydrogenase E1 component beta subunit [EC:1.2.4.4]	Chloroplast	mito 22.5, cyto_mito 13.5, cyto 3.5, plas 3, nucl 3	Plastid	Soluble	mitochondria	M	0	0	0	N
Host_DN41313_c1_g4_i2::g.4131	m.4131 ORF type:complete len:144 (-) TRINITY_DN41313_c1_g4_i2:3818-4249(-) Methylmalonate semialdehyde dehydrogenase [acylating] 2 OS=Bacillus licheniformis (strain ATCC 14580 / DSM 13 / JCM 2505 / NBRC 12200 / NCIMB 9375 / NRRL NRS-1264 / Gibson 46) GN=iolA2 PE=3 SV=1	Amino acid degradation		X (Amino acid degradation)	0	0	0	0	0	0	0.00401768	0.00401768	0	0	0.000682776	0.000682776	0	0	0	0	0	0	0	0	0	Aldehyde dehydrogenase family,PF00171.20	0008152; 0016491; 0055114	0	K00128	ALDH; aldehyde dehydrogenase (NAD+) [EC:1.2.1.3]	1.2.1.3	4029	Glycolysis, Gluconeogenesis,Pentose and glucuronate interconversions,Ascorbate and aldarate metabolism,Fatty acid degradation,Valine, leucine and isoleucine degradation,Lysine degradation,Arginine and proline metabolism,Histidine metabolism,Tryptophan metabolism,beta-Alanine metabolism,Glycerolipid metabolism,Pyruvate metabolism,Chloroalkane and chloroalkene degradation,Limonene and pinene degrad…	Dehydrogenase	0	0	0	0	Cytoplasmic	extr 16, nucl 6, cyto 6, cyto_nucl 6	Plastid	Soluble	nucleus_or_cytosol	_	0	0	0	N
Host_DN33730_c0_g1_i3::g.85189	m.85189 ORF type:complete len:428 (-) TRINITY_DN33730_c0_g1_i3:1865-3148(-) 2-amino-3-ketobutyrate coenzyme A ligase, mitochondrial OS=Bos taurus GN=GCAT PE=1 SV=1	Amino acid degradation		X (Amino acid degradation)	0	0	0	0	0.00742163	0.0039194	0	0	0	0	0.0134355	0.0068377	0	0	0	0	0	0	0	0	0	Aminotransferase class-V,PF00266.17	0	2am3keto_CoA: glycine C-acetyltransferase,TIGR01822	K00639	kbl, GCAT; glycine C-acetyltransferase [EC:2.3.1.29]	2.3.1.29	8890	Glycine, serine and threonine metabolism	8-Amino-7-oxononanoate synthase	K00639	kbl; glycine C-acetyltransferase [EC:2.3.1.29]	K00639	kbl; glycine C-acetyltransferase [EC:2.3.1.29]	Mitochondrial	mito 30.5, cyto_mito 16	Plastid	Soluble	mitochondria	M	0	0	0	N
Host_DN40032_c1_g1_i9::g.188189	m.188189 ORF type:complete len:431 (-) TRINITY_DN40032_c1_g1_i9:3424-4716(-) Alanine aminotransferase 2 OS=Homo sapiens GN=GPT2 PE=1 SV=1	Amino acid degradation		X (Amino acid degradation)	0	0	0.0137518	0.0137518	0.0459206	0.00276026	0.0333807	0.0167291	0.0390538	0.0059625	0.0472123	0.00473975	0	-1	0	0	0	0	0	0	0	Aminotransferase class I and II,PF00155.19	0009058; 0030170	0	K00814	GPT, ALT; alanine transaminase [EC:2.6.1.2]	2.6.1.2	4021	Arginine biosynthesis,Alanine, aspartate and glutamate metabolism,Carbon fixation in photosynthetic organisms,Carbon metabolism,2-Oxocarboxylic acid metabolism,Biosynthesis of amino acids	aminotransferase	K00814	GPT; alanine transaminase [EC:2.6.1.2]	K00814	GPT; alanine transaminase [EC:2.6.1.2]	Mitochondrial	mito 31	Plastid	Soluble	mitochondria	M	0	0	0	N
Host_DN35262_c0_g2_i3::g.12100	m.12100 ORF type:complete len:543 (+) TRINITY_DN35262_c0_g2_i3:143-1771(+) Formimidoyltransferase-cyclodeaminase OS=Sus scrofa GN=FTCD PE=1 SV=1	Amino acid degradation		X (Amino acid degradation)	0.014354	0.0112533	0.00911321	0.000860074	0	0	0.0147042	0.00419796	0.0159536	0.00111633	0	0	0	1	1	0	1	1	0	0	0	Formiminotransferase domain, N-terminal subdomain,PF07837.10	0005542; 0008152; 0016740	FtcD: glutamate formiminotransferase,TIGR02024	K13990	FTCD; glutamate formiminotransferase, formiminotetrahydrofolate cyclodeaminase [EC:2.1.2.5 4.3.1.4]	2.1.2.5; 4.3.1.4	0030409; 003041	Histidine metabolism,One carbon pool by folate	Glutamate formiminotransferase	K13990	FTCD; glutamate formiminotransferase / formiminotetrahydrofolate cyclodeaminase [EC:2.1.2.5 4.3.1.4]	K13990	FTCD; glutamate formiminotransferase / formiminotetrahydrofolate cyclodeaminase [EC:2.1.2.5 4.3.1.4]	Cytoplasmic	cyto 12.5, cyto_nucl 11.5, nucl 7.5, cysk 7, mito 3	Cytoplasm	Soluble	nucleus_or_cytosol	_	0	0	0	N
Host_DN35146_c0_g1_i2::g.23151	m.23151 ORF type:complete len:564 (-) TRINITY_DN35146_c0_g1_i2:429-2120(-) Methylcrotonoyl-CoA carboxylase beta chain, mitochondrial OS=Mus musculus GN=Mccc2 PE=1 SV=1	Amino acid degradation		X (Amino acid degradation)	0	0	0	0	0.00177106	0.000897374	0.00397123	0.00198793	0	0	0.00379742	0.000939311	0	0	0	0	0	0	0	0	0	Carboxyl transferase domain,PF01039.20	0	0	K01969	E6.4.1.4B; 3-methylcrotonyl-CoA carboxylase beta subunit [EC:6.4.1.4]	6.4.1.4	4485	Valine, leucine and isoleucine degradation	carboxylase	K01969	E6.4.1.4B; 3-methylcrotonyl-CoA carboxylase beta subunit [EC:6.4.1.4]	K01969	E6.4.1.4B; 3-methylcrotonyl-CoA carboxylase beta subunit [EC:6.4.1.4]	Mitochondrial	mito 28.5, cyto_mito 16.5	Mitochondrion	Soluble	mitochondria	M	0	0	0	N
Host_DN37070_c2_g1_i3::g.156909	m.156909 ORF type:complete len:705 (+) TRINITY_DN37070_c2_g1_i3:22-2136(+) Methylcrotonoyl-CoA carboxylase subunit alpha, mitochondrial OS=Homo sapiens GN=MCCC1 PE=1 SV=3	Amino acid degradation		X (Amino acid degradation)	0	0	0	0	0.0020624	0.00123287	0	0	0	0	0.00140935	0.00101978	0	0	0	0	0	0	0	0	0	RimK-like ATP-grasp domain,PF08443.9	0	0	K01968	E6.4.1.4A; 3-methylcrotonyl-CoA carboxylase alpha subunit [EC:6.4.1.4]	6.4.1.4	4485	Valine, leucine and isoleucine degradation	carboxylase	K01968	E6.4.1.4A; 3-methylcrotonyl-CoA carboxylase alpha subunit [EC:6.4.1.4]	K01968	E6.4.1.4A; 3-methylcrotonyl-CoA carboxylase alpha subunit [EC:6.4.1.4]	Cytoplasmic	mito 29.5, cyto_mito 16	Plastid	Soluble	mitochondria	M	0	0	0	N
Host_DN35396_c0_g2_i1::g.191632	m.191632 ORF type:complete len:426 (+) TRINITY_DN35396_c0_g2_i1:220-1497(+) Glutaryl-CoA dehydrogenase, mitochondrial OS=Homo sapiens GN=GCDH PE=1 SV=1	Amino acid degradation		X (Amino acid degradation)	0	0	0.00168561	0.000863535	0.00417028	0.00115065	0.00127852	0.00127852	0.00405591	0.000998035	0.00415635	0.00120471	0	0	0	0	0	0	0	0	0	Acyl-CoA dehydrogenase, N-terminal domain,PF02771.14	0008152; 0016627; 0050660; 0055114	0	K00252	GCDH, gcdH; glutaryl-CoA dehydrogenase [EC:1.3.8.6]	1.3.8.6	4361	Fatty acid degradation,Lysine degradation,Benzoate degradation,Tryptophan metabolism	acyl-CoA dehydrogenase	K00252	GCDH; glutaryl-CoA dehydrogenase [EC:1.3.8.6]	K00252	GCDH; glutaryl-CoA dehydrogenase [EC:1.3.8.6]	Mitochondrial	mito 32	Mitochondrion	Soluble	mitochondria	M	0	0	0	N
Host_DN37807_c0_g1_i5::g.79482	m.79482 ORF type:complete len:419 (+) TRINITY_DN37807_c0_g1_i5:176-1432(+) Fumarylacetoacetase OS=Bos taurus GN=FAH PE=2 SV=1	Amino acid degradation		X (Amino acid degradation)	0.00511109	7.9838e-05	0	0	0	0	0.0116355	0.000891121	0	0	0.000423024	0.000423024	0	0	0	0	0	0	0	0	0	Fumarylacetoacetase N-terminal,PF09298.9	0004334; 0009072	fum_ac_acetase: fumarylacetoacetase,TIGR01266	K01555	FAH, fahA; fumarylacetoacetase [EC:3.7.1.2]	3.7.1.2	4334	Tyrosine metabolism,Styrene degradation	Fumarylacetoacetate hydrolase	K01555	FAH; fumarylacetoacetase [EC:3.7.1.2]	K01555	FAH; fumarylacetoacetase [EC:3.7.1.2]	Lysosomal	cyto 18.5, cyto_nucl 13.5, cysk 6, nucl 5.5	Cytoplasm	Soluble	nucleus_or_cytosol	_	0	0	0	N
Host_DN33730_c0_g1_i1::g.85188	m.85188 ORF type:complete len:387 (-) TRINITY_DN33730_c0_g1_i1:112-1272(-) 2-amino-3-ketobutyrate coenzyme A ligase, mitochondrial OS=Bos taurus GN=GCAT PE=1 SV=1	Amino acid degradation		X (Amino acid degradation)	0	0	0	0	0.00594833	0.00418845	0	0	0	0	0.0136919	0.006897	0	0	0	0	0	0	0	0	0	Aminotransferase class-V,PF00266.17	0	2am3keto_CoA: glycine C-acetyltransferase,TIGR01822	K00639	kbl, GCAT; glycine C-acetyltransferase [EC:2.3.1.29]	2.3.1.29	8890	Glycine, serine and threonine metabolism	8-Amino-7-oxononanoate synthase	K00639	kbl; glycine C-acetyltransferase [EC:2.3.1.29]	K00639	kbl; glycine C-acetyltransferase [EC:2.3.1.29]	Mitochondrial	mito 20.5, cyto_mito 11, plas 4, nucl 4	Plastid	Soluble	mitochondria	M	1	1	0	N
Host_DN40132_c1_g10_i4::g.20240	m.20240 ORF type:complete len:118 (-) TRINITY_DN40132_c1_g10_i4:461-814(-) Indoleamine 2,3-dioxygenase 2 OS=Homo sapiens GN=IDO2 PE=1 SV=4	Amino acid degradation		X (Amino acid degradation)	0	0	0	0	0	0	0	0	0	0	0.00159528	0.000800949	0	0	0	0	0	0	0	0	0	Indoleamine 2,3-dioxygenase,PF01231.16	20037	0	K00463	IDO, INDO; indoleamine 2,3-dioxygenase [EC:1.13.11.52]	1.13.11.52	4426	Tryptophan metabolism,African trypanosomiasis	indoleamine 2,3-dioxygenase	K00463	IDO; indoleamine 2,3-dioxygenase [EC:1.13.11.52]	K00463	IDO; indoleamine 2,3-dioxygenase [EC:1.13.11.52]	Extracellular	cyto 28.5, cyto_nucl 16	Mitochondrion	Soluble	nucleus_or_cytosol	_	0	0	0	N
Host_DN37934_c0_g3_i11::g.212729	m.212729 ORF type:5prime_partial len:326 (+) TRINITY_DN37934_c0_g3_i11:3-980(+) 4-hydroxyphenylpyruvate dioxygenase OS=Rattus norvegicus GN=Hpd PE=1 SV=3	Amino acid degradation		X (Amino acid degradation)	0	0	0	0	0	0	0.419821	0.054833	0	0	0	0	0	0	0	1	1	0	-1	0	0	Glyoxalase/Bleomycin resistance protein/Dioxygenase superfamily,PF13669.4	0	4HPPD: 4-hydroxyphenylpyruvate dioxygenase,TIGR01263	K00457	HPD, hppD; 4-hydroxyphenylpyruvate dioxygenase [EC:1.13.11.27]	1.13.11.27	3868	Ubiquinone and other terpenoid-quinone biosynthesis,Tyrosine metabolism,Phenylalanine metabolism	4-Hydroxyphenylpyruvate dioxygenase	K00457	HPD; 4-hydroxyphenylpyruvate dioxygenase [EC:1.13.11.27]	K00457	HPD; 4-hydroxyphenylpyruvate dioxygenase [EC:1.13.11.27]	Cytoplasmic	cyto 9.5, cyto_nucl 9, nucl 7.5, plas 7, E.R. 3, mito_pero 3, mito 2.5, pero 2.5	Cytoplasm	Soluble	nucleus_or_cytosol	_	0	0	0	N
Host_DN37934_c0_g3_i4::g.212722	m.212722 ORF type:5prime_partial len:316 (+) TRINITY_DN37934_c0_g3_i4:2-949(+) 4-hydroxyphenylpyruvate dioxygenase OS=Bos taurus GN=HPD PE=2 SV=3	Amino acid degradation		X (Amino acid degradation)	0.229526	0.0638116	0	0	0	0	0.448798	0.0525066	0	0	0	0	1	1	0	1	1	0	0	0	0	Glyoxalase/Bleomycin resistance protein/Dioxygenase superfamily,PF00903.23	0	4HPPD: 4-hydroxyphenylpyruvate dioxygenase,TIGR01263	K00457	HPD, hppD; 4-hydroxyphenylpyruvate dioxygenase [EC:1.13.11.27]	1.13.11.27	3868	Ubiquinone and other terpenoid-quinone biosynthesis,Tyrosine metabolism,Phenylalanine metabolism	4-Hydroxyphenylpyruvate dioxygenase	K00457	HPD; 4-hydroxyphenylpyruvate dioxygenase [EC:1.13.11.27]	K00457	HPD; 4-hydroxyphenylpyruvate dioxygenase [EC:1.13.11.27]	Cytoplasmic	extr 26, E.R. 5	Plastid	Soluble	secretory_pathway	S	0	0	Y	Y
Host_DN38266_c1_g2_i15::g.145046	m.145046 ORF type:complete len:433 (+) TRINITY_DN38266_c1_g2_i15:308-1606(+) Branched-chain-amino-acid aminotransferase, mitochondrial OS=Bos taurus GN=BCAT2 PE=2 SV=1	Amino acid degradation		X (Amino acid degradation)	0.00756124	0.00419879	0	0	0.00378046	0.0021883	0.0134971	0.00123099	0	0	0.00362865	0.00185839	1	0	0	1	0	0	0	0	0	Amino-transferase class IV,PF01063.17	0003824; 0008152	ilvE_II: branched-chain amino acid aminotransferase,TIGR01123	K00826	E2.6.1.42, ilvE; branched-chain amino acid aminotransferase [EC:2.6.1.42]	2.6.1.42	4084	Cysteine and methionine metabolism,Valine, leucine and isoleucine degradation,Valine, leucine and isoleucine biosynthesis,Pantothenate and CoA biosynthesis,2-Oxocarboxylic acid metabolism,Biosynthesis of amino acids	brancheD-chain amino acid aminotransferase	K00826	E2.6.1.42; branched-chain amino acid aminotransferase [EC:2.6.1.42]	K00826	E2.6.1.42; branched-chain amino acid aminotransferase [EC:2.6.1.42]	Cytoplasmic	cyto 27.5, cyto_nucl 16	Plastid	Soluble	nucleus_or_cytosol	_	0	0	0	N
Host_DN35553_c0_g1_i1::g.72896	m.72896 ORF type:complete len:225 (+) TRINITY_DN35553_c0_g1_i1:173-847(+) Maleylacetoacetate isomerase OS=Mus musculus GN=Gstz1 PE=1 SV=1	Amino acid degradation		X (Amino acid degradation)	0.0721532	0.0140283	0	0	0.0152604	0.00580127	0.0944758	0.0111186	0	0	0.0216019	0.00666828	1	1	-1	1	1	-1	0	0	0	Glutathione S-transferase, N-terminal domain,PF13417.4	5515	maiA: maleylacetoacetate isomerase,TIGR01262	K01800	maiA, GSTZ1; maleylacetoacetate isomerase [EC:5.2.1.2]	5.2.1.2	16034	Tyrosine metabolism,Styrene degradation	glutathione Stransferase	K01800	maiA; maleylacetoacetate isomerase [EC:5.2.1.2]	K01800	maiA; maleylacetoacetate isomerase [EC:5.2.1.2]	Cytoplasmic	mito 21, cyto 7, nucl 3	Cytoplasm	Soluble	mitochondria	M	0	0	0	N
Host_DN38548_c1_g1_i1::g.14946	m.14946 ORF type:5prime_partial len:346 (-) TRINITY_DN38548_c1_g1_i1:629-1666(-) 3-hydroxyisobutyrate dehydrogenase, mitochondrial OS=Homo sapiens GN=HIBADH PE=1 SV=2	Amino acid degradation		X (Amino acid degradation)	0.0165484	0.00429223	0.00149048	0.000794642	0.0218286	0.00561509	0.0131348	0.00146544	0.00163246	0.00163246	0.0135544	0.00239198	1	0	-1	1	0	-1	0	0	0	NAD binding domain of 6-phosphogluconate dehydrogenase,PF03446.13	0004616; 0055114	HIBADH: 3-hydroxyisobutyrate dehydrogenase,TIGR01692	K00020	mmsB, HIBADH; 3-hydroxyisobutyrate dehydrogenase [EC:1.1.1.31]	1.1.1.31	8442	Valine, leucine and isoleucine degradation	Dehydrogenase	K00020	mmsB; 3-hydroxyisobutyrate dehydrogenase [EC:1.1.1.31]	K00020	mmsB; 3-hydroxyisobutyrate dehydrogenase [EC:1.1.1.31]	Chloroplast	mito 22.5, mito_pero 12.5, extr 6	Plastid	Soluble	mitochondria	M	0	0	0	N
Host_DN38237_c0_g1_i5::g.145355	m.145355 ORF type:complete len:489 (-) TRINITY_DN38237_c0_g1_i5:378-1844(-) Lipoamide acyltransferase component of branched-chain alpha-keto acid dehydrogenase complex, mitochondrial OS=Mus musculus GN=Dbt PE=1 SV=2	Amino acid degradation		X (Amino acid degradation)	0	0	0	0	0	0	0.0020603	0.0020603	0	0	0	0	0	0	0	0	0	0	0	0	0	e3 binding domain,PF02817.15	0008152; 0016746	0	K09699	DBT, bkdB; 2-oxoisovalerate dehydrogenase E2 component (dihydrolipoyl transacylase) [EC:2.3.1.168]	2.3.1.168	0	Valine, leucine and isoleucine degradation,Propanoate metabolism	Dehydrogenase	K09699	DBT; 2-oxoisovalerate dehydrogenase E2 component (dihydrolipoyl transacylase) [EC:2.3.1.168]	K09699	DBT; 2-oxoisovalerate dehydrogenase E2 component (dihydrolipoyl transacylase) [EC:2.3.1.168]	Mitochondrial	mito 31	Plastid	Soluble	mitochondria	M	0	0	0	N
Host_DN40032_c1_g1_i11::g.188190	m.188190 ORF type:complete len:489 (-) TRINITY_DN40032_c1_g1_i11:2911-4377(-) Alanine aminotransferase 2-like OS=Danio rerio GN=gpt2l PE=2 SV=2	Amino acid degradation		X (Amino acid degradation)	0.00784738	0.00784738	0.0300109	0.00445196	0.0412365	0.00221584	0.0237605	0.013588	0.0367084	0.00609898	0.0427271	0.00432562	-1	-1	0	0	0	0	0	0	0	Aminotransferase class I and II,PF00155.19	0009058; 0030170	0	K00814	GPT, ALT; alanine transaminase [EC:2.6.1.2]	2.6.1.2	4021	Arginine biosynthesis,Alanine, aspartate and glutamate metabolism,Carbon fixation in photosynthetic organisms,Carbon metabolism,2-Oxocarboxylic acid metabolism,Biosynthesis of amino acids	aminotransferase	K00814	GPT; alanine transaminase [EC:2.6.1.2]	K00814	GPT; alanine transaminase [EC:2.6.1.2]	Mitochondrial	mito 17.5, cyto_mito 11, nucl 6, cyto 3.5, E.R. 3	Mitochondrion	Soluble	mitochondria	M	1	0	0	N
Host_DN35276_c0_g2_i8::g.12305	m.12305 ORF type:complete len:367 (+) TRINITY_DN35276_c0_g2_i8:158-1258(+) Branched-chain-amino-acid aminotransferase, mitochondrial OS=Bos taurus GN=BCAT2 PE=2 SV=1	Amino acid degradation		X (Amino acid degradation)	0.00665839	0.00665839	0	0	0	0	0	0	0	0	0	0	0	0	0	0	0	0	0	0	0	Amino-transferase class IV,PF01063.17	0003824; 0008152	0	K00826	E2.6.1.42, ilvE; branched-chain amino acid aminotransferase [EC:2.6.1.42]	2.6.1.42	4084	Cysteine and methionine metabolism,Valine, leucine and isoleucine degradation,Valine, leucine and isoleucine biosynthesis,Pantothenate and CoA biosynthesis,2-Oxocarboxylic acid metabolism,Biosynthesis of amino acids	brancheD-chain amino acid aminotransferase	K00826	E2.6.1.42; branched-chain amino acid aminotransferase [EC:2.6.1.42]	K00826	E2.6.1.42; branched-chain amino acid aminotransferase [EC:2.6.1.42]	Cytoplasmic	cyto 13, cyto_nucl 9, E.R._mito 5.5, plas 5, mito 4, pero 4, nucl 3, E.R. 3	Plastid	Soluble	nucleus_or_cytosol	_	0	0	0	N
Host_DN36820_c1_g2_i1::g.134069	m.134069 ORF type:5prime_partial len:494 (+) TRINITY_DN36820_c1_g2_i1:1-1482(+) Protein henna OS=Drosophila melanogaster GN=Hn PE=2 SV=3	Amino acid degradation		X (Amino acid degradation)	0	0	0	0	0.00183944	0.000975291	0.0192495	0.0132465	0	0	0	0	0	0	0	0	0	0	0	0	0	Biopterin-dependent aromatic amino acid hydroxylase,PF00351.19	0016714; 0055114	Phe4hydrox_tetr: phenylalanine-4-hydroxylase,TIGR01268	K00500	phhA, PAH; phenylalanine-4-hydroxylase [EC:1.14.16.1]	1.14.16.1	4505	Phenylalanine metabolism,Phenylalanine, tyrosine and tryptophan biosynthesis,Biosynthesis of amino acids	oxidoreductase activity, acting on paired donors, with incorporation or reduction of molecular oxygen, reduced pteridine as one donor, and incorporation of one atom of oxygen	K00500	phhA; phenylalanine-4-hydroxylase [EC:1.14.16.1]	K00500	phhA; phenylalanine-4-hydroxylase [EC:1.14.16.1]	Cytoplasmic	cyto 24, cyto_nucl 15, nucl 4	Plastid	Soluble	nucleus_or_cytosol	_	0	0	0	N
Host_DN37934_c0_g3_i6::g.212725	m.212725 ORF type:5prime_partial len:391 (+) TRINITY_DN37934_c0_g3_i6:3-1175(+) 4-hydroxyphenylpyruvate dioxygenase OS=Bos taurus GN=HPD PE=2 SV=3	Amino acid degradation		X (Amino acid degradation)	0.225995	0.0609133	0	0	0	0	0.462834	0.0552517	0	0	0	0	1	1	0	1	1	0	0	0	0	Glyoxalase/Bleomycin resistance protein/Dioxygenase superfamily,PF13669.4	0	4HPPD: 4-hydroxyphenylpyruvate dioxygenase,TIGR01263	K00457	HPD, hppD; 4-hydroxyphenylpyruvate dioxygenase [EC:1.13.11.27]	1.13.11.27	3868	Ubiquinone and other terpenoid-quinone biosynthesis,Tyrosine metabolism,Phenylalanine metabolism	4-Hydroxyphenylpyruvate dioxygenase	K00457	HPD; 4-hydroxyphenylpyruvate dioxygenase [EC:1.13.11.27]	K00457	HPD; 4-hydroxyphenylpyruvate dioxygenase [EC:1.13.11.27]	Cytoplasmic	cyto 13, nucl 9, mito 6, pero 2, cysk_plas 2	Cytoplasm	Soluble	nucleus_or_cytosol	_	0	0	0	N
Host_DN39293_c0_g3_i16::g.11113	m.11113 ORF type:complete len:659 (+) TRINITY_DN39293_c0_g3_i16:305-2281(+) Histidine ammonia-lyase OS=Bos taurus GN=HAL PE=2 SV=1	Amino acid degradation		X (Amino acid degradation)	0	0	0	0	0	0	0.0116035	0.00046314	0	0	0	0	0	0	0	1	1	0	0	0	0	Aromatic amino acid lyase,PF00221.17	0	hutH: histidine ammonia-lyase,TIGR01225	K01745	hutH, HAL; histidine ammonia-lyase [EC:4.3.1.3]	4.3.1.3	4397	Histidine metabolism	histidine ammonia-lyase	K01745	hutH; histidine ammonia-lyase [EC:4.3.1.3]	K01745	hutH; histidine ammonia-lyase [EC:4.3.1.3]	Cytoplasmic	nucl 15.5, cyto_nucl 15, cyto 13.5	Plastid	Soluble	nucleus_or_cytosol	_	0	0	0	N
Host_DN40417_c0_g1_i7::g.93374	m.93374 ORF type:complete len:353 (+) TRINITY_DN40417_c0_g1_i7:160-1218(+) D-aspartate oxidase OS=Sus scrofa GN=DDO PE=2 SV=1	Amino acid degradation		X (Amino acid degradation)	0.0767144	0.0155412	0.00501802	0.00262522	0	0	0.0880743	0.0205925	0.00791293	0.00395718	0	0	1	1	1	1	1	1	0	0	0	FAD dependent oxidoreductase,PF01266.22	0016491; 0055114	0	K00272	DDO; D-aspartate oxidase [EC:1.4.3.1]	1.4.3.1	8445	Alanine, aspartate and glutamate metabolism,Peroxisome	Catalyzes the last two steps in the biosynthesis of 5- methylaminomethyl-2-thiouridine (mnm(5)s(2)U) at the wobble position (U34) in tRNA. Catalyzes the FAD-dependent demodification of cmnm(5)s(2)U34 to nm(5)s(2)U34, followed by the transfer of a methyl group from S-adenosyl-L-methionine to nm(5)s(2)U34, to form mnm(5)s(2)U34 (By similarity)	K00272	DDO; D-aspartate oxidase [EC:1.4.3.1]	K00272	DDO; D-aspartate oxidase [EC:1.4.3.1]	Cytoplasmic	E.R. 13, extr 9, golg 4, plas 2, lyso 2, cyto_golg 2	Peroxisome	Membrane	nucleus_or_cytosol	_	0	1	0	N
Host_DN41135_c1_g1_i1::g.101501	m.101501 ORF type:complete len:424 (-) TRINITY_DN41135_c1_g1_i1:4267-5538(-) Homogentisate 1,2-dioxygenase OS=Homo sapiens GN=HGD PE=1 SV=2	Amino acid degradation		X (Amino acid degradation)	0.0198726	0.00346075	0	0	0	0	0.132976	0.0275583	0	0	0	0	1	1	0	1	1	0	-1	0	0	homogentisate 1,2-dioxygenase,PF04209.11	0004411; 0006559; 0006570; 0055114	hmgA: homogentisate 1,2-dioxygenase,TIGR01015	K00451	HGD, hmgA; homogentisate 1,2-dioxygenase [EC:1.13.11.5]	1.13.11.5	4411	Tyrosine metabolism,Styrene degradation	homogentisate 1,2-dioxygenase activity	K00451	HGD; homogentisate 1,2-dioxygenase [EC:1.13.11.5]	K00451	HGD; homogentisate 1,2-dioxygenase [EC:1.13.11.5]	Lysosomal	cyto 17, cyto_nucl 12, extr 7, nucl 5	Cytoplasm	Soluble	nucleus_or_cytosol	_	0	0	0	N
Host_DN41135_c1_g1_i2::g.101503	m.101503 ORF type:5prime_partial len:159 (-) TRINITY_DN41135_c1_g1_i2:2083-2559(-) Homogentisate 1,2-dioxygenase OS=Drosophila melanogaster GN=hgo PE=2 SV=3	Amino acid degradation		X (Amino acid degradation)	0	0	0	0	0	0	0.135656	0.00702583	0	0	0	0	0	0	0	1	1	0	-1	0	0	homogentisate 1,2-dioxygenase,PF04209.11	0004411; 0006559; 0006570; 0055114	0	K00451	HGD, hmgA; homogentisate 1,2-dioxygenase [EC:1.13.11.5]	1.13.11.5	4411	Tyrosine metabolism,Styrene degradation	homogentisate 1,2-dioxygenase activity	K00451	HGD; homogentisate 1,2-dioxygenase [EC:1.13.11.5]	K00451	HGD; homogentisate 1,2-dioxygenase [EC:1.13.11.5]	Extracellular	extr 13, cyto 9.5, cyto_nucl 9.5, nucl 6.5, extr_plas 6.5	Plastid	Soluble	nucleus_or_cytosol	_	0	0	0	N
Host_DN41361_c3_g1_i12::g.4872	m.4872 ORF type:complete len:321 (+) TRINITY_DN41361_c3_g1_i12:1192-2154(+) Probable imidazolonepropionase OS=Nematostella vectensis GN=amdhd1 PE=3 SV=1	Amino acid degradation		X (Amino acid degradation)	0.0102077	0.00566837	0	0	0	0	0.0128425	0.00467693	0	0	0	0	0	0	0	0	0	0	0	0	0	Amidohydrolase family,PF07969.9	0	hutI: imidazolonepropionase,TIGR01224	K01468	hutI, AMDHD1; imidazolonepropionase [EC:3.5.2.7]	3.5.2.7	50480	Histidine metabolism	amidohydrolase	K01468	hutI; imidazolonepropionase [EC:3.5.2.7]	K01468	hutI; imidazolonepropionase [EC:3.5.2.7]	Cytoplasmic	plas 14, mito 8.5, cyto_mito 6.5, cyto 3.5, E.R. 2, extr 1, nucl 1, lyso 1, golg 1	Cytoplasm	Soluble	nucleus_or_cytosol	_	0	0	0	N
Host_DN39303_c6_g1_i3::g.66273	m.66273 ORF type:5prime_partial len:714 (+) TRINITY_DN39303_c6_g1_i3:3-2144(+) Urocanate hydratase OS=Mus musculus GN=Uroc1 PE=1 SV=2	Amino acid degradation		X (Amino acid degradation)	0.0195814	0.00748638	0	0	0	0	0.0232618	0.00166616	0	0	0	0	1	1	0	1	1	0	0	0	0	Urocanase,PF01175.16	16153	0	K01712	hutU, UROC1; urocanate hydratase [EC:4.2.1.49]	4.2.1.49	16153	Histidine metabolism	Urocanate hydratase	K01712	hutU; urocanate hydratase [EC:4.2.1.49]	K01712	hutU; urocanate hydratase [EC:4.2.1.49]	PlasmaMembrane	E.R. 9.5, pero 9, extr 6, E.R._mito 5.5, lyso 4	Extracellular	Soluble	secretory_pathway	S	0	0	0	N
Host_DN37612_c1_g2_i6::g.158945	m.158945 ORF type:5prime_partial len:230 (+) TRINITY_DN37612_c1_g2_i6:2-691(+) D-aspartate oxidase OS=Bos taurus GN=DDO PE=1 SV=2	Amino acid degradation		X (Amino acid degradation)	0	0	0	0	0.015293	0.00665692	0	0	0	0	0.0116902	0.00259359	0	0	0	0	0	0	0	0	0	FAD dependent oxidoreductase,PF01266.22	0016491; 0055114	0	K00273	DAO, aao; D-amino-acid oxidase [EC:1.4.3.3]	1.4.3.3	3884	Glycine, serine and threonine metabolism,Penicillin and cephalosporin biosynthesis,Arginine and proline metabolism,D-Arginine and D-ornithine metabolism,Peroxisome	Catalyzes the last two steps in the biosynthesis of 5- methylaminomethyl-2-thiouridine (mnm(5)s(2)U) at the wobble position (U34) in tRNA. Catalyzes the FAD-dependent demodification of cmnm(5)s(2)U34 to nm(5)s(2)U34, followed by the transfer of a methyl group from S-adenosyl-L-methionine to nm(5)s(2)U34, to form mnm(5)s(2)U34 (By similarity)	K00272	DDO; D-aspartate oxidase [EC:1.4.3.1]	K00272	DDO; D-aspartate oxidase [EC:1.4.3.1]	Cytoplasmic	cyto 15, cyto_nucl 14, nucl 9, extr 5	Plastid	Soluble	nucleus_or_cytosol	_	0	0	0	N
Host_DN39800_c14_g1_i1::g.49831	m.49831 ORF type:5prime_partial len:477 (+) TRINITY_DN39800_c14_g1_i1:3-1433(+) Dihydrolipoyllysine-residue succinyltransferase component of 2-oxoglutarate dehydrogenase complex, mitochondrial OS=Bos taurus GN=DLST PE=1 SV=2	Amino acid degradation		X (Amino acid degradation)	0.00803028	0.00432805	0.00928306	0.00107723	0.00285475	0.0014358	0.00199769	0.00199769	0.00959316	0.00110885	0.00167165	0.00167165	0	0	0	0	0	0	0	0	0	Biotin-requiring enzyme,PF00364.20	0	sucB: dihydrolipoyllysine-residue succinyltransferase, E2 component of oxoglutarate dehydrogenase (succinyl-transferring) complex,TIGR01347	K00658	DLST, sucB; 2-oxoglutarate dehydrogenase E2 component (dihydrolipoamide succinyltransferase) [EC:2.3.1.61]	2.3.1.61	4149	Citrate cycle (TCA cycle),Lysine degradation,Carbon metabolism	Dehydrogenase	K00658	DLST; 2-oxoglutarate dehydrogenase E2 component (dihydrolipoamide succinyltransferase) [EC:2.3.1.61]	K00658	DLST; 2-oxoglutarate dehydrogenase E2 component (dihydrolipoamide succinyltransferase) [EC:2.3.1.61]	Mitochondrial	mito 31, cyto_mito 17	Plastid	Soluble	mitochondria	M	0	0	Y	N
Host_DN40032_c1_g1_i2::g.188176	m.188176 ORF type:5prime_partial len:380 (-) TRINITY_DN40032_c1_g1_i2:1719-2858(-) Alanine aminotransferase 2 OS=Xenopus tropicalis GN=gpt2 PE=2 SV=1	Amino acid degradation		X (Amino acid degradation)	0	0	0.0104015	0.0104015	0	0	0.0253358	0.0148052	0	0	0	0	0	0	0	0	0	0	0	0	0	Aminotransferase class I and II,PF00155.19	0009058; 0030170	0	K00814	GPT, ALT; alanine transaminase [EC:2.6.1.2]	2.6.1.2	4021	Arginine biosynthesis,Alanine, aspartate and glutamate metabolism,Carbon fixation in photosynthetic organisms,Carbon metabolism,2-Oxocarboxylic acid metabolism,Biosynthesis of amino acids	aminotransferase	K00814	GPT; alanine transaminase [EC:2.6.1.2]	K00814	GPT; alanine transaminase [EC:2.6.1.2]	Cytoplasmic	cyto 19.5, cyto_nucl 14.8333, cyto_pero 11.8333, nucl 6, extr 3	Plastid	Soluble	nucleus_or_cytosol	_	0	0	0	N
Host_DN40526_c0_g9_i4::g.39244	m.39244 ORF type:5prime_partial len:394 (-) TRINITY_DN40526_c0_g9_i4:744-1925(-) Hydroxylysine kinase OS=Homo sapiens GN=HYKK PE=1 SV=2	Amino acid degradation		X (Amino acid degradation)	0.0127293	0.00335026	0.00211457	0.00105729	0.0061832	0.00102333	0.00782246	0.00391578	0.00346867	0.00116499	0.00481059	0.00107137	0	0	0	0	0	0	0	0	0	Phosphotransferase enzyme family,PF01636.21	0	0	K18201	AGPHD1; hydroxylysine kinase [EC:2.7.1.81]	2.7.1.81	47992	Lysine degradation	0	K18201	AGPHD1; hydroxylysine kinase [EC:2.7.1.81]	K18201	AGPHD1; hydroxylysine kinase [EC:2.7.1.81]	Cytoplasmic	cysk 14, cyto 11, cyto_nucl 9.83333, cyto_pero 7, nucl 5.5	Plastid	Soluble	nucleus_or_cytosol	_	0	0	0	N
Host_DN41107_c4_g1_i4::g.102590	m.102590 ORF type:5prime_partial len:307 (+) TRINITY_DN41107_c4_g1_i4:2-922(+) Methylglutaconyl-CoA hydratase, mitochondrial OS=Mus musculus GN=Auh PE=1 SV=1	Amino acid degradation		X (Amino acid degradation)	0.036539	0.011015	0	0	0.0161925	0.00438002	0.0285322	0.00379298	0.000600153	0.000600153	0.0131827	0.00603636	1	0	-1	1	0	-1	0	0	0	Enoyl-CoA hydratase/isomerase,PF16113.3	3860	0	K05607	AUH; methylglutaconyl-CoA hydratase [EC:4.2.1.18]	4.2.1.18	4490	Valine, leucine and isoleucine degradation	Enoyl-CoA hydratase	K05607	AUH; methylglutaconyl-CoA hydratase [EC:4.2.1.18]	K05607	AUH; methylglutaconyl-CoA hydratase [EC:4.2.1.18]	Chloroplast	mito 19, cyto 9.5, E.R._mito 9.5	Cytoplasm	Soluble	mitochondria	_	0	0	0	N
Host_DN36370_c0_g1_i2::g.202634	m.202634 ORF type:5prime_partial len:985 (+) TRINITY_DN36370_c0_g1_i2:1-2955(+) Alpha-aminoadipic semialdehyde synthase, mitochondrial OS=Bos taurus GN=AASS PE=2 SV=1	Amino acid degradation		X (Amino acid degradation)	0	0	0.000513643	0.000513643	0.000642117	0.000642117	0	0	0.0028161	0.00179731	0.000449248	0.000449248	0	0	0	0	0	0	0	0	0	Saccharopine dehydrogenase NADP binding domain,PF03435.16	0016491; 0055114	0	K14157	AASS; alpha-aminoadipic semialdehyde synthase [EC:1.5.1.8 1.5.1.9]	1.5.1.8; 1.5.1.9	0047130; 0047131	Lysine degradation	saccharopine dehydrogenase	K14157	AASS; alpha-aminoadipic semialdehyde synthase [EC:1.5.1.8 1.5.1.9]	K14157	AASS; alpha-aminoadipic semialdehyde synthase [EC:1.5.1.8 1.5.1.9]	Mitochondrial	cyto 18, cyto_nucl 17.3333, cyto_plas 10.3333, nucl 9.5	Peroxisome	Soluble	nucleus_or_cytosol	_	0	0	0	N
Host_DN40306_c1_g4_i8::g.129962	m.129962 ORF type:5prime_partial len:373 (+) TRINITY_DN40306_c1_g4_i8:2-1120(+) Aminoacylase-1 OS=Mus musculus GN=Acy1 PE=1 SV=1	Amino acid degradation		X (Amino acid degradation)	0.032755	0.032755	0	0	0.00768935	0.00135389	0.101819	0.0287695	0	0	0.0087048	0.00286309	0	0	-1	1	1	-1	-1	0	0	Peptidase family M20/M25/M40,PF01546.26	0008152; 0016787	Ac-peptdase-euk: N-acyl-L-amino-acid amidohydrolase,TIGR01880	K14677	ACY1; aminoacylase [EC:3.5.1.14]	3.5.1.14	4046	Arginine biosynthesis,2-Oxocarboxylic acid metabolism,Biosynthesis of amino acids	succinyl-diaminopimelate desuccinylase activity	K14677	ACY1; aminoacylase [EC:3.5.1.14]	K14677	ACY1; aminoacylase [EC:3.5.1.14]	Cytoplasmic	cyto 11, pero 9, mito_pero 8.5, mito 6, cyto_plas 6	Cytoplasm	Soluble	nucleus_or_cytosol	_	0	0	0	N
Host_DN40306_c1_g4_i9::g.129965	m.129965 ORF type:complete len:107 (+) TRINITY_DN40306_c1_g4_i9:2893-3213(+) Aminoacylase-1 OS=Mus musculus GN=Acy1 PE=1 SV=1	Amino acid degradation		X (Amino acid degradation)	0	0	0	0	0.0111362	0.00763197	0	0	0	0	0	0	0	0	0	0	0	0	0	0	0	Peptidase family M20/M25/M40,PF01546.26	0008152; 0016787	0	K14677	ACY1; aminoacylase [EC:3.5.1.14]	3.5.1.14	4046	Arginine biosynthesis,2-Oxocarboxylic acid metabolism,Biosynthesis of amino acids	succinyl-diaminopimelate desuccinylase activity	K14677	ACY1; aminoacylase [EC:3.5.1.14]	K14677	ACY1; aminoacylase [EC:3.5.1.14]	PlasmaMembrane	extr 18, cysk 8, cyto 5	Extracellular	Soluble	nucleus_or_cytosol	_	0	0	0	N
Host_DN39165_c1_g3_i11::g.144122	m.144122 ORF type:complete len:566 (+) TRINITY_DN39165_c1_g3_i11:90-1787(+) Delta-1-pyrroline-5-carboxylate dehydrogenase, mitochondrial OS=Danio rerio GN=aldh4a1 PE=2 SV=1	Amino acid degradation		X (Amino acid degradation)	0	0	0	0	0	0	0	0	0.00130015	0.00130015	0	0	0	0	0	0	0	0	0	0	0	Aldehyde dehydrogenase family,PF00171.20	0008152; 0016491; 0055114	D1pyr5carbox1: 1-pyrroline-5-carboxylate dehydrogenase,TIGR01236	K00294	E1.2.1.88; 1-pyrroline-5-carboxylate dehydrogenase [EC:1.2.1.88]	1.2.1.88	3842	Alanine, aspartate and glutamate metabolism,Arginine and proline metabolism	Dehydrogenase	K00294	E1.2.1.88; 1-pyrroline-5-carboxylate dehydrogenase [EC:1.2.1.88]	K00294	E1.2.1.88; 1-pyrroline-5-carboxylate dehydrogenase [EC:1.2.1.88]	Mitochondrial	cyto 16, mito 13	Plastid	Soluble	nucleus_or_cytosol	M	0	0	0	N
Host_DN22410_c0_g1_i5::g.58984	m.58984 ORF type:5prime_partial len:272 (-) TRINITY_DN22410_c0_g1_i5:1388-2203(-) Pleckstrin homology domain-containing family F member 1 homolog OS=Drosophila melanogaster GN=rush PE=1 SV=1	Apoptosis	Apoptosis inducer, apoptosis promoter, positive apoptosis regulation	X (Apoptosis)	0	0	0.0102361	0.00103658	0.00167832	0.00167832	0	0	0.0133765	0.00123191	0	0	-1	0	0	-1	0	1	0	0	0	PH domain,PF00169.27	0	0	K05724	FGD5_6; FYVE, RhoGEF and PH domain containing 5/6	0	0	0	Pleckstrin homology domain containing, family F (With FYVE domain) member 1	0	0	0	0	Nuclear	nucl 18, extr 10, cyto_nucl 10	Nucleus	Soluble	nucleus_or_cytosol	_	0	0	0	N
Host_DN31536_c0_g1_i5::g.209093	m.209093 ORF type:internal len:741 (-) TRINITY_DN31536_c0_g1_i5:3-2222(-) Death domain-containing protein 1 OS=Homo sapiens GN=DTHD1 PE=2 SV=3	Apoptosis	Apoptosis inducer, apoptosis promoter, positive apoptosis regulation	X (Apoptosis)	0	0	0.00182249	0.00182249	0	0	0	0	0.00165947	0.00165947	0	0	0	0	0	0	0	0	0	0	0	0	0	0	0	0	0	0	0	0	0	0	0	0	Nuclear	cyto 12.5, cyto_mito 7.5, pero 7, nucl 6, plas 3.5, extr_plas 2.5	Endoplasmic reticulum	Membrane	nucleus_or_cytosol	_	1	1	0	N
Host_DN32175_c0_g3_i7::g.55258	m.55258 ORF type:complete len:257 (+) TRINITY_DN32175_c0_g3_i7:272-1042(+) Bcl-2 homologous antagonist/killer OS=Homo sapiens GN=BAK1 PE=1 SV=1	Apoptosis	Apoptosis inducer, apoptosis promoter, positive apoptosis regulation	X (Apoptosis)	0	0	0	0	0	0	0	0	0.0029516	0.00188419	0	0	0	0	0	0	0	0	0	0	0	Apoptosis regulator proteins, Bcl-2 family,PF00452.17	42981	0	K14021	BAK, BAK1; Bcl-2 homologous antagonist/killer	0	0	Platinum drug resistance,Protein processing in endoplasmic reticulum,Apoptosis,Apoptosis - multiple species,Viral carcinogenesis,MicroRNAs in cancer	0	K14021	BAK; Bcl-2 homologous antagonist/killer	K14021	BAK; Bcl-2 homologous antagonist/killer	PlasmaMembrane	cyto 9, cyto_nucl 8.5, mito 8, nucl 6, E.R. 5	Mitochondrion	Membrane	nucleus_or_cytosol	_	3	2	0	N
Host_DN35961_c0_g1_i5::g.172558	m.172558 ORF type:complete len:1170 (+) TRINITY_DN35961_c0_g1_i5:1645-5154(+) ADAMTS-like protein 4 OS=Rattus norvegicus GN=Adamtsl4 PE=2 SV=1	Apoptosis	Apoptosis inducer, apoptosis promoter, positive apoptosis regulation	X (Apoptosis)	0	0	0.00368868	0.000577705	0	0	0	0	0.00354043	0.000357182	0	0	-1	0	1	-1	0	1	0	0	0	Thrombospondin type 1 domain,PF00090.17	0	0	0	0	0	0	0	0	0	0	0	0	Extracellular	extr 22, E.R. 5, E.R._golg 4.5, golg 2	Plastid	Soluble	secretory_pathway	S	0	0	Y	Y
Host_DN37966_c3_g4_i3::g.211657	m.211657 ORF type:complete len:191 (-) TRINITY_DN37966_c3_g4_i3:256-828(-) Death domain-containing protein CRADD OS=Homo sapiens GN=CRADD PE=1 SV=1	Apoptosis	Apoptosis inducer, apoptosis promoter, positive apoptosis regulation	X (Apoptosis)	0	0	0.00159608	0.00159608	0	0	0	0	0.0100959	0.00214328	0	0	0	0	0	0	0	0	0	0	0	Death domain,PF00531.20	0005515; 0007165	0	0	0	0	0	0	0	K02832	RAIDD; CASP2 and RIPK1 domain containing adaptor with death domain	K02832	RAIDD; CASP2 and RIPK1 domain containing adaptor with death domain	Cytoplasmic	cyto 19.5, cyto_nucl 11, extr 5, mito 3, pero 3, mito_pero 3	Cytoplasm	Soluble	nucleus_or_cytosol	_	0	0	0	N
Host_DN38179_c0_g3_i12::g.132968	m.132968 ORF type:complete len:833 (-) TRINITY_DN38179_c0_g3_i12:3037-5535(-) Band 4.1-like protein 3 OS=Mus musculus GN=Epb41l3 PE=1 SV=1	Apoptosis	Apoptosis inducer, apoptosis promoter, positive apoptosis regulation	X (Apoptosis)	0.047887	0.00839728	0.0612037	0.00242539	0.0547967	0.00253596	0.0483983	0.00994574	0.0841252	0.000776459	0.0696092	0.00743776	-1	-1	0	0	-1	0	0	0	0	FERM N-terminal domain,PF09379.8	0	0	0	0	0	0	0	0	K06107	EPB41; erythrocyte membrane protein band 4.1	K06107	EPB41; erythrocyte membrane protein band 4.1	Nuclear	nucl 23, cyto_nucl 16.3333, cyto 7.5, cyto_mito 4.66667	Cytoplasm	Soluble	nucleus_or_cytosol	_	0	0	0	N
Host_DN39679_c0_g1_i4::g.30017	m.30017 ORF type:5prime_partial len:679 (-) TRINITY_DN39679_c0_g1_i4:7170-9206(-) Transmembrane protein 214-B OS=Xenopus laevis GN=tmem214-b PE=2 SV=1	Apoptosis	Apoptosis inducer, apoptosis promoter, positive apoptosis regulation	X (Apoptosis)	0.000811487	0.000811487	0	0	0.00391464	0.00166667	0	0	0.00180713	0.00119415	0.00257905	0.00137485	0	0	-1	0	0	0	0	0	0	TMEM214, C-terminal, caspase 4 activator,PF10151.7	0	0	0	0	0	0	0	0	0	0	0	0	PlasmaMembrane	nucl 13, cyto_nucl 9.83333, mito 7, cyto_mito 6.5, mito_pero 6.33333, cyto 4.5, pero 4.5	Endoplasmic reticulum	Membrane	nucleus_or_cytosol	_	3	0	0	N
Host_DN40142_c2_g2_i14::g.19352	m.19352 ORF type:complete len:564 (-) TRINITY_DN40142_c2_g2_i14:2748-4439(-) Apoptosis-inducing factor 3 OS=Homo sapiens GN=AIFM3 PE=1 SV=1	Apoptosis	Apoptosis inducer, apoptosis promoter, positive apoptosis regulation	X (Apoptosis)	0.0126621	0.00387195	0.00968796	0.00111117	0.00241361	0.00121392	0.0176655	0.00357426	0.0103417	0.00378158	0.00219852	0.00219852	0	0	0	0	1	1	0	0	0	Rieske-like [2Fe-2S] domain,PF13806.4	0008942; 0042128; 0055114	0	K00529	hcaD; 3-phenylpropionate/trans-cinnamate dioxygenase ferredoxin reductase component [EC:1.18.1.3]	1.18.1.3	8860	Fatty acid degradation,Phenylalanine metabolism,Degradation of aromatic compounds	nitrite reductase (nad(p)h) small subunit	K22747	AIFM3; apoptosis-inducing factor 3	K22747	AIFM3; apoptosis-inducing factor 3	Cytoplasmic	cyto 18.5, cyto_nucl 14.5, nucl 7.5, mito 5	Cytoplasm	Soluble	nucleus_or_cytosol	_	0	0	0	N
Host_DN40630_c0_g1_i5::g.89300	m.89300 ORF type:5prime_partial len:797 (-) TRINITY_DN40630_c0_g1_i5:3302-5692(-) STE20-like serine/threonine-protein kinase OS=Homo sapiens GN=SLK PE=1 SV=1	Apoptosis	Apoptosis inducer, apoptosis promoter, positive apoptosis regulation	X (Apoptosis)	0	0	0	0	0	0	0	0	0	0	0.000493649	0.000493649	0	0	0	0	0	0	0	0	0	Polo kinase kinase,PF12474.6	4674	0	K08836	SLK; STE20-like kinase [EC:2.7.11.1]	2.7.11.1	0	Oocyte meiosis	serine threonine kinase 10	K08836	SLK; STE20-like kinase [EC:2.7.11.1]	K08836	SLK; STE20-like kinase [EC:2.7.11.1]	Nuclear	nucl 22.5, cyto_nucl 16.5, cyto 9.5	Plastid	Soluble	nucleus_or_cytosol	_	0	0	0	N
Host_DN40083_c0_g3_i1::g.187526	m.187526 ORF type:3prime_partial len:265 (-) TRINITY_DN40083_c0_g3_i1:2-793(-) Plancitoxin-1 OS=Acanthaster planci PE=1 SV=1	Apoptosis	Apoptosis inducer, apoptosis promoter, positive apoptosis regulation	X (Apoptosis)	0	0	0	0	0	0	0.00520491	0.00520491	0	0	0	0	0	0	0	0	0	0	0	0	0	Deoxyribonuclease II,PF03265.13	0004531; 0006259	0	K01158	DNASE2; deoxyribonuclease II [EC:3.1.22.1]	3.1.22.1	4531	Lysosome	0	K01158	DNASE2; deoxyribonuclease II [EC:3.1.22.1]	K01158	DNASE2; deoxyribonuclease II [EC:3.1.22.1]	Extracellular	E.R. 11, extr 10, E.R._mito 7.66667, mito_pero 3.5, cyto_pero 3.16667, cyto 2.5, pero 2.5	Extracellular	Soluble	secretory_pathway	S	0	0	Y	Y
Host_DN38179_c0_g3_i9::g.132961	m.132961 ORF type:5prime_partial len:367 (-) TRINITY_DN38179_c0_g3_i9:3599-4699(-) Band 4.1-like protein 3 OS=Mus musculus GN=Epb41l3 PE=1 SV=1	Apoptosis	Apoptosis inducer, apoptosis promoter, positive apoptosis regulation	X (Apoptosis)	0	0	0	0	0.0212918	0.0106462	0	0	0	0	0.036793	0.00400244	0	-1	-1	0	-1	-1	0	0	0	FERM central domain,PF00373.16	0	0	K06107	EPB41, 4.1R; erythrocyte membrane protein band 4.1	0	0	Tight junction	SAB domain	K06107	EPB41; erythrocyte membrane protein band 4.1	K06107	EPB41; erythrocyte membrane protein band 4.1	Nuclear	nucl 15.5, cyto_nucl 14.5, cyto 8.5, extr 2, pero 2	Plastid	Soluble	nucleus_or_cytosol	_	0	0	0	N
Host_DN39286_c0_g3_i1::g.11053	m.11053 ORF type:5prime_partial len:670 (-) TRINITY_DN39286_c0_g3_i1:901-2910(-) Bcl-2-associated transcription factor 1 OS=Homo sapiens GN=BCLAF1 PE=1 SV=2	Apoptosis	Apoptosis inducer, apoptosis promoter, positive apoptosis regulation	X (Apoptosis)	0	0	0	0	0	0	0	0	0.00137255	0.00137255	0	0	0	0	0	0	0	0	0	0	0	0	0	0	0	0	0	0	0	0	0	0	0	0	Nuclear	nucl 28.5, cyto_nucl 15.5	Nucleus	Soluble	nucleus_or_cytosol	M	0	0	Y	N
Host_DN35988_c2_g1_i4::g.173892	m.173892 ORF type:5prime_partial len:348 (-) TRINITY_DN35988_c2_g1_i4:1141-2184(-) Interferon-inducible double-stranded RNA-dependent protein kinase activator A homolog A OS=Xenopus laevis GN=prkra-a PE=2 SV=1	Apoptosis	Apoptosis inducer, apoptosis promoter, positive apoptosis regulation	X (Apoptosis)	0	0	0	0	0	0	0	0	0.00214052	0.00107045	0	0	0	0	0	0	0	0	0	0	0	Staufen C-terminal domain,PF16482.3	0	0	K18420	TARBP2; RISC-loading complex subunit TARBP2	0	0	0	RNA binding protein	K18420	TARBP2; RISC-loading complex subunit TARBP2	K18420	TARBP2; RISC-loading complex subunit TARBP2	Nuclear	mito 20, cyto_nucl 7, nucl 6, cyto 4	Plastid	Soluble	nucleus_or_cytosol	M	0	0	0	N
Host_DN38280_c1_g3_i15::g.145534	m.145534 ORF type:5prime_partial len:692 (+) TRINITY_DN38280_c1_g3_i15:3-2078(+) FAS-associated factor 1 OS=Homo sapiens GN=FAF1 PE=1 SV=2	Apoptosis	Apoptosis inducer, apoptosis promoter, positive apoptosis regulation	X (Apoptosis)	0	0	0	0	0	0	0	0	0.000398654	0.000398654	0	0	0	0	0	0	0	0	0	0	0	UBX domain,PF00789.18	5515	0	K18726	FAF2, UBXD8; FAS-associated factor 2	0	0	0	0	K20703	FAF1; FAS-associated factor 1	K20703	FAF1; FAS-associated factor 1	Nuclear	cysk 12, cyto_nucl 9.5, cyto 9, nucl 8	Cytoplasm	Soluble	nucleus_or_cytosol	_	0	0	0	N
Host_DN34818_c0_g4_i2::g.214706	m.214706 ORF type:complete len:214 (+) TRINITY_DN34818_c0_g4_i2:131-772(+) Apoptosis regulator BAX OS=Mus musculus GN=Bax PE=1 SV=1	Apoptosis	Apoptosis regulator (activation/inhibition depending on conditions)	X (Apoptosis)	0	0	0.0129834	0.00349912	0	0	0	0	0.0120919	0.00257885	0	0	0	0	0	0	0	0	0	0	0	Apoptosis regulator proteins, Bcl-2 family,PF00452.17	42981	0	K02159	BAX; apoptosis regulator BAX	0	0	EGFR tyrosine kinase inhibitor resistance,Endocrine resistance,Platinum drug resistance,Sphingolipid signaling pathway,p53 signaling pathway,Protein processing in endoplasmic reticulum,Apoptosis,Longevity regulating pathway,Apoptosis - multiple species,Neurotrophin signaling pathway,Non-alcoholic fatty liver disease (NAFLD),AGE-RAGE signaling pathway in diabetic complications,Amyotrophic lateral …	Bcl2-associated X protein	K02159	BAX; apoptosis regulator BAX	K02159	BAX; apoptosis regulator BAX	PlasmaMembrane	cyto 13, mito_pero 8, mito 7, pero 7, cyto_golg 7	Plastid	Membrane	nucleus_or_cytosol	_	1	1	0	N
Host_DN39596_c0_g1_i5::g.200851	m.200851 ORF type:5prime_partial len:430 (+) TRINITY_DN39596_c0_g1_i5:1-1290(+) Serine protease HTRA2, mitochondrial OS=Drosophila willistoni GN=HtrA2 PE=3 SV=1	Apoptosis	Apoptosis regulator (activation/inhibition depending on conditions)	X (Apoptosis)	0	0	0.00287901	0.000417984	0	0	0	0	0.000875213	0.000875213	0	0	0	0	0	0	0	0	0	0	0	Trypsin-like peptidase domain,PF13365.4	0	0	K08669	HTRA2, PRSS25; HtrA serine peptidase 2 [EC:3.4.21.108]	3.4.21.108	0	Apoptosis,Apoptosis - fly,Apoptosis - multiple species,Parkinson''s disease	Serine protease	K08669	HTRA2; HtrA serine peptidase 2 [EC:3.4.21.108]	K08669	HTRA2; HtrA serine peptidase 2 [EC:3.4.21.108]	Mitochondrial	mito 15.5, cyto_mito 11.1667, nucl 9, cyto_nucl 8.33333, cyto 5.5	Plastid	Soluble	mitochondria	M	0	0	0	N
Host_DN40515_c2_g5_i15::g.40992	m.40992 ORF type:complete len:595 (+) TRINITY_DN40515_c2_g5_i15:46-1830(+) Apoptosis-inducing factor 1, mitochondrial OS=Homo sapiens GN=AIFM1 PE=1 SV=1	Apoptosis	Apoptosis regulator (activation/inhibition depending on conditions)	X (Apoptosis)	0.0392106	0.00759737	0.0322354	0.00350134	0.0233677	0.00100476	0.0227321	0.00326373	0.0336205	0.00187538	0.0221948	0.00321574	0	0	0	0	0	0	0	0	0	Pyridine nucleotide-disulphide oxidoreductase,PF07992.12	0016491; 0055114	0	K04727	PDCD8, AIF; programmed cell death 8 (apoptosis-inducing factor) [EC:1.-.-.-]	1.-.-.-	0	Apoptosis,Apoptosis - fly	0	K04727	AIFM1; apoptosis-inducing factor 1 [EC:1.-.-.-]	K04727	AIFM1; apoptosis-inducing factor 1 [EC:1.-.-.-]	Chloroplast	mito 19, plas 4, cyto 3, E.R. 3	Plastid	Soluble	mitochondria	M	2	0	0	N
Host_DN32978_c0_g1_i3::g.192293	m.192293 ORF type:complete len:250 (-) TRINITY_DN32978_c0_g1_i3:1414-2163(-) Parkin coregulated gene protein homolog OS=Mus musculus GN=Pacrg PE=1 SV=1	Apoptosis	Apotosis inhibitor, negative apoptosis regulation	X (Apoptosis)	0.00810183	0.00810183	0.0252935	0.00745182	0	0	0	0	0.017593	0.00182419	0	0	0	0	1	-1	0	1	0	0	0	Parkin co-regulated protein,PF10274.7	0	0	K03018	RPC1, POLR3A; DNA-directed RNA polymerase III subunit RPC1 [EC:2.7.7.6]	2.7.7.6	3899	Purine metabolism,Pyrimidine metabolism,RNA polymerase,Cytosolic DNA-sensing pathway,Epstein-Barr virus infection	0	0	0	0	0	Cytoplasmic	cyto 23, pero 4, extr 3	Plastid	Soluble	nucleus_or_cytosol	_	0	0	0	N
Host_DN35523_c0_g1_i6::g.72798	m.72798 ORF type:complete len:544 (-) TRINITY_DN35523_c0_g1_i6:2736-4367(-) Apoptosis inhibitor 5 OS=Gallus gallus GN=API5 PE=2 SV=1	Apoptosis	Apotosis inhibitor, negative apoptosis regulation	X (Apoptosis)	0	0	0.00683063	0.000383922	0	0	0	0	0.0122921	0.00205155	0.000976928	0.000976928	-1	0	1	-1	0	1	0	0	0	Apoptosis inhibitory protein 5 (API5),PF05918.9	0	0	0	0	0	0	0	0	0	0	0	0	Cytoplasmic	cyto 17.5, cyto_nucl 15.3333, cyto_pero 9.83333, nucl 9	Cytoplasm	Soluble	nucleus_or_cytosol	_	0	0	0	N
Host_DN38804_c0_g2_i1::g.53641	m.53641 ORF type:complete len:214 (+) TRINITY_DN38804_c0_g2_i1:141-782(+) DNA fragmentation factor subunit alpha OS=Mus musculus GN=Dffa PE=1 SV=2	Apoptosis	Apotosis inhibitor, negative apoptosis regulation	X (Apoptosis)	0	0	0	0	0	0	0	0	0.000960884	0.000960884	0	0	0	0	0	0	0	0	0	0	0	DNA Fragmentation factor 45kDa, C terminal domain,PF09033.8	0	0	K02310	DFFA, DFF45; DNA fragmentation factor, 45 kD, alpha subunit	0	4537	Apoptosis	0	K02310	DFFA; DNA fragmentation factor, 45 kD, alpha subunit	K02310	DFFA; DNA fragmentation factor, 45 kD, alpha subunit	Nuclear	mito 21.5, mito_nucl 14.5, nucl 6.5	Nucleus	Soluble	nucleus_or_cytosol	M	0	0	0	N
Host_DN33230_c0_g2_i6::g.207212	m.207212 ORF type:complete len:234 (+) TRINITY_DN33230_c0_g2_i6:60-761(+) 3-ketoacyl-CoA thiolase, mitochondrial OS=Rattus norvegicus GN=Acaa2 PE=2 SV=1	Apoptosis	Apotosis inhibitor, negative apoptosis regulation	X (Apoptosis)	0.0227326	0.0143628	0.0195229	0.0195229	0	0	0.0178248	0.0101037	0.0465623	0.024065	0	0	0	0	0	0	0	0	0	0	0	Thiolase, N-terminal domain,PF00108.21	0008152; 0016747	0	K07508	ACAA2; acetyl-CoA acyltransferase 2 [EC:2.3.1.16]	2.3.1.16	3988	Fatty acid elongation,Fatty acid degradation,Valine, leucine and isoleucine degradation,Fatty acid metabolism	acetyl-coa acetyltransferase	K07508	ACAA2; acetyl-CoA acyltransferase 2 [EC:2.3.1.16]	K07508	ACAA2; acetyl-CoA acyltransferase 2 [EC:2.3.1.16]	Mitochondrial	cyto 15, cyto_nucl 12, mito 10, E.R._mito 6.5	Mitochondrion	Soluble	nucleus_or_cytosol	M	0	0	0	N
Host_DN33230_c0_g2_i1::g.207202	m.207202 ORF type:complete len:401 (+) TRINITY_DN33230_c0_g2_i1:60-1262(+) 3-ketoacyl-CoA thiolase, mitochondrial OS=Bos taurus GN=ACAA2 PE=2 SV=1	Apoptosis	Apotosis inhibitor, negative apoptosis regulation	X (Apoptosis)	0	0	0.0491654	0.00239208	0.0101886	0.001337	0	0	0.056976	0.0045362	0.013322	0.00343816	-1	-1	1	-1	-1	1	0	0	0	Thiolase, N-terminal domain,PF00108.21	0008152; 0016747	AcCoA-C-Actrans: acetyl-CoA C-acyltransferase,TIGR01930	K07508	ACAA2; acetyl-CoA acyltransferase 2 [EC:2.3.1.16]	2.3.1.16	3988	Fatty acid elongation,Fatty acid degradation,Valine, leucine and isoleucine degradation,Fatty acid metabolism	acetyl-coa acetyltransferase	K07508	ACAA2; acetyl-CoA acyltransferase 2 [EC:2.3.1.16]	K07508	ACAA2; acetyl-CoA acyltransferase 2 [EC:2.3.1.16]	Mitochondrial	cyto 21, cyto_nucl 12, mito 8, E.R._mito 5.5	Mitochondrion	Soluble	mitochondria	M	0	0	0	N
Host_DN28425_c0_g1_i4::g.191984	m.191984 ORF type:5prime_partial len:302 (+) TRINITY_DN28425_c0_g1_i4:2-907(+) Phosphatidylethanolamine-binding protein 4 OS=Mus musculus GN=Pebp4 PE=1 SV=1	Apoptosis	Apotosis inhibitor, negative apoptosis regulation	X (Apoptosis)	0.0140137	0.0140137	0	0	0	0	0.00429465	0.00429465	0	0	0	0	0	0	0	0	0	0	0	0	0	Phosphatidylethanolamine-binding protein,PF01161.18	0	0	0	0	0	0	0	0	0	0	0	0	PlasmaMembrane	plas 23, extr 8	Cell membrane	Membrane	secretory_pathway	S	1	1	Y	N
Host_DN34502_c0_g1_i3::g.130459	m.130459 ORF type:internal len:282 (+) TRINITY_DN34502_c0_g1_i3:2-844(+) Caspase-8 OS=Homo sapiens GN=CASP8 PE=1 SV=1	Apoptosis	Caspases	X (Apoptosis)	0	0	0.00110756	0.00110756	0	0	0	0	0	0	0	0	0	0	0	0	0	0	0	0	0	Caspase domain,PF00656.20	0	0	K04398	CASP8; caspase 8 [EC:3.4.22.61]	3.4.22.61	97199	Platinum drug resistance,p53 signaling pathway,Apoptosis,Apoptosis - fly,Apoptosis - multiple species,Toll-like receptor signaling pathway,NOD-like receptor signaling pathway,RIG-I-like receptor signaling pathway,TNF signaling pathway,Non-alcoholic fatty liver disease (NAFLD),Alzheimer''s disease,Huntington''s disease,Legionellosis,Chagas disease (American trypanosomiasis),Toxoplasmosis,Tuberculo…	apoptosis-related cysteine peptidase	K04398	CASP8; caspase 8 [EC:3.4.22.61]	K04398	CASP8; caspase 8 [EC:3.4.22.61]	Nuclear	cyto 16, cyto_nucl 12, nucl 6, extr 5, pero 3	Cytoplasm	Soluble	nucleus_or_cytosol	_	0	0	0	N
Host_DN29502_c0_g1_i1::g.178148	m.178148 ORF type:complete len:226 (-) TRINITY_DN29502_c0_g1_i1:262-939(-) Caspase-2 OS=Gallus gallus GN=CASP2 PE=2 SV=2	Apoptosis	Caspases	X (Apoptosis)	0	0	0.00730548	0.00375717	0	0	0	0	0.015408	0.00124806	0	0	0	0	1	-1	0	1	0	0	0	Caspase recruitment domain,PF16739.3	0	0	0	0	0	0	0	0	K02832	RAIDD; CASP2 and RIPK1 domain containing adaptor with death domain	K02832	RAIDD; CASP2 and RIPK1 domain containing adaptor with death domain	Cytoplasmic	cyto 22.5, cyto_plas 12, mito 7	Plastid	Soluble	nucleus_or_cytosol	_	0	0	0	N
Host_DN39041_c0_g1_i4::g.16746	m.16746 ORF type:complete len:281 (+) TRINITY_DN39041_c0_g1_i4:152-994(+) Caspase-3 OS=Saimiri boliviensis boliviensis GN=CASP3 PE=2 SV=1	Apoptosis	Caspases	X (Apoptosis)	0	0	0.00957749	0.0013931	0	0	0	0	0.0152119	0.00286542	0.00157878	0.00157878	-1	0	1	-1	0	0	0	0	0	Caspase domain,PF00656.20	0	0	K04397	CASP7; caspase 7 [EC:3.4.22.60]	3.4.22.60	97200	Apoptosis,Apoptosis - fly,Apoptosis - multiple species,TNF signaling pathway,Non-alcoholic fatty liver disease (NAFLD),Alzheimer''s disease,Pertussis,Legionellosis	apoptosis-related cysteine peptidase	K04397	CASP7; caspase 7 [EC:3.4.22.60]	K04397	CASP7; caspase 7 [EC:3.4.22.60]	Cytoplasmic	cyto 17, cyto_nucl 11.5, extr 8, nucl 4, extr_plas 4	Cytoplasm	Soluble	nucleus_or_cytosol	_	0	0	0	N
Host_DN34502_c0_g1_i2::g.130457	m.130457 ORF type:3prime_partial len:389 (+) TRINITY_DN34502_c0_g1_i2:91-1254(+) Caspase-2 OS=Gallus gallus GN=CASP2 PE=2 SV=2	Apoptosis	Caspases	X (Apoptosis)	0	0	0.0039759	0.00211973	0	0	0	0	0.00552553	0.00169738	0	0	0	0	0	0	0	0	0	0	0	Caspase domain,PF00656.20	0	0	K02186	CASP2; caspase 2 [EC:3.4.22.55]	3.4.22.55	0	Apoptosis	apoptosis-related cysteine peptidase	K02186	CASP2; caspase 2 [EC:3.4.22.55]	K02186	CASP2; caspase 2 [EC:3.4.22.55]	Nuclear	cyto 21, mito 8	Plastid	Soluble	nucleus_or_cytosol	_	0	0	0	N
Host_DN36214_c0_g1_i1::g.32844	m.32844 ORF type:complete len:256 (+) TRINITY_DN36214_c0_g1_i1:68-835(+) Caspase-3 OS=Sus scrofa GN=CASP3 PE=1 SV=1	Apoptosis	Caspases	X (Apoptosis)	0	0	0.00163161	0.00163161	0	0	0	0	0.00230824	0.00115734	0	0	0	0	0	0	0	0	0	0	0	Caspase domain,PF00656.20	0	0	K04397	CASP7; caspase 7 [EC:3.4.22.60]	3.4.22.60	97200	Apoptosis,Apoptosis - fly,Apoptosis - multiple species,TNF signaling pathway,Non-alcoholic fatty liver disease (NAFLD),Alzheimer''s disease,Pertussis,Legionellosis	apoptosis-related cysteine peptidase	K02187	CASP3; caspase 3 [EC:3.4.22.56]	K02187	CASP3; caspase 3 [EC:3.4.22.56]	Cytoplasmic	cyto 15.5, cyto_nucl 11.8333, cyto_pero 8.83333, extr 5, cysk 5, nucl 4	Cytoplasm	Soluble	nucleus_or_cytosol	_	0	0	0	N
Host_DN37492_c0_g2_i3::g.84261	m.84261 ORF type:complete len:279 (+) TRINITY_DN37492_c0_g2_i3:109-945(+) Caspase-3 OS=Rattus norvegicus GN=Casp3 PE=2 SV=2	Apoptosis	Caspases	X (Apoptosis)	0	0	0.0122655	0.00398772	0	0	0	0	0.0284976	0.00159681	0.000353367	0.000353367	-1	0	1	-1	0	1	0	0	0	Caspase domain,PF00656.20	0	0	K02187	CASP3; caspase 3 [EC:3.4.22.56]	3.4.22.56	97200	Platinum drug resistance,MAPK signaling pathway,p53 signaling pathway,Apoptosis,Apoptosis - multiple species,Natural killer cell mediated cytotoxicity,TNF signaling pathway,Serotonergic synapse,Non-alcoholic fatty liver disease (NAFLD),AGE-RAGE signaling pathway in diabetic complications,Alzheimer''s disease,Parkinson''s disease,Amyotrophic lateral sclerosis (ALS),Huntington''s disease,Epithelial…	apoptosis-related cysteine peptidase	K02187	CASP3; caspase 3 [EC:3.4.22.56]	K02187	CASP3; caspase 3 [EC:3.4.22.56]	Nuclear	cyto 20, mito 5, extr 2, nucl 2	Cytoplasm	Soluble	nucleus_or_cytosol	_	0	0	0	N
Host_DN38738_c1_g1_i1::g.110773	m.110773 ORF type:complete len:409 (+) TRINITY_DN38738_c1_g1_i1:310-1536(+) Caspase-2 OS=Gallus gallus GN=CASP2 PE=2 SV=2	Apoptosis	Caspases	X (Apoptosis)	0	0	0.000509879	0.000509879	0	0	0	0	0	0	0	0	0	0	0	0	0	0	0	0	0	Caspase domain,PF00656.20	0	0	0	0	0	0	0	0	K02186	CASP2; caspase 2 [EC:3.4.22.55]	K02186	CASP2; caspase 2 [EC:3.4.22.55]	Nuclear	cyto 19.5, cyto_nucl 13.5, nucl 4.5, extr 3, mito 3	Cytoplasm	Soluble	nucleus_or_cytosol	_	0	0	0	N
Host_DN41197_c1_g3_i2::g.100764	m.100764 ORF type:complete len:283 (+) TRINITY_DN41197_c1_g3_i2:1529-2377(+) Calpain-A OS=Drosophila melanogaster GN=CalpA PE=1 SV=2	Apoptosis	Non-lysosomal cysteine proteases (Calpains)	X (Apoptosis)	0	0	0	0	0	0	0	0	0	0	0.0072109	0.0072109	0	0	0	0	0	0	0	0	0	Calpain family cysteine protease,PF00648.19	0004198; 0005622; 0006508	0	K08585	CAPNN; calpain, invertebrate [EC:3.4.22.-]	3.4.22.-	0	0	Calpain-like cysteine peptidase	K08578	CAPN9; calpain-9 [EC:3.4.22.-]	K08578	CAPN9; calpain-9 [EC:3.4.22.-]	PlasmaMembrane	mito 7.5, cyto 7, mito_pero 6.5, plas 5, nucl 5, pero 4.5	Peroxisome	Membrane	nucleus_or_cytosol	_	0	0	0	N
Host_DN40093_c1_g1_i1::g.189152	m.189152 ORF type:internal len:183 (-) TRINITY_DN40093_c1_g1_i1:2-547(-) Calpain-3 OS=Gallus gallus GN=CAPN3 PE=2 SV=1	Apoptosis	Non-lysosomal cysteine proteases (Calpains)	X (Apoptosis)	0	0	0	0	0	0	0	0	0	0	0.00429174	0.00429174	0	0	0	0	0	0	0	0	0	Calpain family cysteine protease,PF00648.19	0004198; 0005622; 0006508	0	K08578	CAPN9; calpain-9 [EC:3.4.22.-]	3.4.22.-	4198	0	0	0	0	0	0	PlasmaMembrane	mito 16.5, extr 11, mito_pero 9, cyto 2.5	Mitochondrion	Soluble	secretory_pathway	M	0	0	0	N
Host_DN40714_c0_g1_i10::g.198848	m.198848 ORF type:complete len:703 (-) TRINITY_DN40714_c0_g1_i10:1450-3558(-) Calpain-9 OS=Rattus norvegicus GN=Capn9 PE=2 SV=2	Apoptosis	Non-lysosomal cysteine proteases (Calpains)	X (Apoptosis)	0	0	0	0	0.000518318	0.000518318	0.000580526	0.000580526	0.00052321	0.00052321	0	0	0	0	0	0	0	0	0	0	0	Calpain family cysteine protease,PF00648.19	0004198; 0005622; 0006508	0	K08585	CAPNN; calpain, invertebrate [EC:3.4.22.-]	3.4.22.-	0	0	Calpain-like cysteine peptidase	0	0	0	0	Cytoplasmic	nucl 15.5, cyto_nucl 15.5, cyto 14.5	Cytoplasm	Soluble	nucleus_or_cytosol	_	0	0	0	N
Host_DN41197_c1_g3_i2::g.100765	m.100765 ORF type:complete len:253 (+) TRINITY_DN41197_c1_g3_i2:2987-3745(+) Calpain-A OS=Drosophila melanogaster GN=CalpA PE=1 SV=2	Apoptosis	Non-lysosomal cysteine proteases (Calpains)	X (Apoptosis)	0	0	0.00535718	0.00288249	0.00107456	0.00107456	0	0	0.00162435	0.00162435	0	0	0	0	0	0	0	0	0	0	0	Calpain large subunit, domain III,PF01067.20	0	0	K08585	CAPNN; calpain, invertebrate [EC:3.4.22.-]	3.4.22.-	0	0	Calpain-like cysteine peptidase	0	0	0	0	Nuclear	extr 17, cyto 11.5, cyto_nucl 7.5	Cytoplasm	Soluble	nucleus_or_cytosol	_	0	0	0	N
Host_DN39128_c1_g2_i14::g.142959	m.142959 ORF type:5prime_partial len:543 (-) TRINITY_DN39128_c1_g2_i14:2436-4064(-) Calpain-9 OS=Rattus norvegicus GN=Capn9 PE=2 SV=2	Apoptosis	Non-lysosomal cysteine proteases (Calpains)	X (Apoptosis)	0	0	0	0	0	0	0	0	0	0	0.00180142	0.00180142	0	0	0	0	0	0	0	0	0	Calpain family cysteine protease,PF00648.19	0004198; 0005622; 0006508	0	K08585	CAPNN; calpain, invertebrate [EC:3.4.22.-]	3.4.22.-	0	0	Calpain-like cysteine peptidase	K08578	CAPN9; calpain-9 [EC:3.4.22.-]	K08578	CAPN9; calpain-9 [EC:3.4.22.-]	Cytoplasmic	nucl 22.5, cyto_nucl 15.5, cyto 7.5	Cytoplasm	Soluble	nucleus_or_cytosol	_	0	0	0	N
Host_DN39128_c1_g2_i8::g.142947	m.142947 ORF type:complete len:324 (-) TRINITY_DN39128_c1_g2_i8:1702-2673(-) Calpain-9 OS=Rattus norvegicus GN=Capn9 PE=2 SV=2	Apoptosis	Non-lysosomal cysteine proteases (Calpains)	X (Apoptosis)	0	0	0	0	0.00140812	0.00140812	0	0	0	0	0	0	0	0	0	0	0	0	0	0	0	Calpain large subunit, domain III,PF01067.20	0	0	K08585	CAPNN; calpain, invertebrate [EC:3.4.22.-]	3.4.22.-	0	0	Calpain-like cysteine peptidase	K08578	CAPN9; calpain-9 [EC:3.4.22.-]	K08578	CAPN9; calpain-9 [EC:3.4.22.-]	Nuclear	mito 18, mito_nucl 14.6667, nucl 9, cyto_nucl 7.16667	Plastid	Soluble	nucleus_or_cytosol	_	0	0	0	N
Host_DN36598_c0_g4_i3::g.25540	m.25540 ORF type:complete len:650 (+) TRINITY_DN36598_c0_g4_i3:173-2122(+) Calpain-5 OS=Homo sapiens GN=CAPN5 PE=1 SV=2	Apoptosis	Non-lysosomal cysteine proteases (Calpains)	X (Apoptosis)	0.00560121	0.00347868	0.0169773	0.0018699	0.0240218	0.00207757	0.0117386	0.00291885	0.025078	0.00233139	0.0331028	0.00534755	-1	-1	0	0	0	0	0	0	0	Calpain family cysteine protease,PF00648.19	0004198; 0005622; 0006508	0	K08574	CAPN5; calpain-5 [EC:3.4.22.-]	3.4.22.-	4198	0	Calpain-like cysteine peptidase	K08574	CAPN5; calpain-5 [EC:3.4.22.-]	K08574	CAPN5; calpain-5 [EC:3.4.22.-]	Cytoplasmic	nucl 10, cyto 9.5, cyto_mito 8, mito 5.5, plas 5	Plastid	Soluble	nucleus_or_cytosol	_	0	0	0	N
Host_DN40093_c1_g1_i11::g.189171	m.189171 ORF type:complete len:679 (-) TRINITY_DN40093_c1_g1_i11:1757-3793(-) Calpain-1 catalytic subunit OS=Mus musculus GN=Capn1 PE=1 SV=1	Apoptosis	Non-lysosomal cysteine proteases (Calpains)	X (Apoptosis)	0	0	0.0224732	0.0024061	0.000532527	0.000532527	0	0	0.0255082	0.00322095	0.00244865	0.00127726	-1	0	1	-1	-1	1	0	0	0	Calpain family cysteine protease,PF00648.19	0004198; 0005622; 0006508	0	K08585	CAPNN; calpain, invertebrate [EC:3.4.22.-]	3.4.22.-	0	0	Calpain-like cysteine peptidase	K08585	CAPNN; calpain, invertebrate [EC:3.4.22.-]	K08585	CAPNN; calpain, invertebrate [EC:3.4.22.-]	Cytoplasmic	cyto 16, nucl 15, cyto_mito 8.83333, cyto_plas 8.83333	Plastid	Soluble	nucleus_or_cytosol	_	0	0	0	N
Host_DN41197_c1_g3_i7::g.100771	m.100771 ORF type:complete len:416 (+) TRINITY_DN41197_c1_g3_i7:3281-4528(+) Calpain-B OS=Drosophila melanogaster GN=CalpB PE=1 SV=2	Apoptosis	Non-lysosomal cysteine proteases (Calpains)	X (Apoptosis)	0	0	0	0	0	0	0	0	0.00712959	0.0042191	0.0160728	0.00941212	0	0	0	0	0	0	0	0	0	Calpain family cysteine protease,PF00648.19	0004198; 0005622; 0006508	0	K08585	CAPNN; calpain, invertebrate [EC:3.4.22.-]	3.4.22.-	0	0	Calpain-like cysteine peptidase	0	0	K08585	CAPNN; calpain, invertebrate [EC:3.4.22.-]	Cytoplasmic	cyto 20.5, cyto_nucl 19, nucl 10.5	Nucleus	Soluble	nucleus_or_cytosol	_	0	0	0	N
Host_DN41497_c0_g1_i6::g.121352	m.121352 ORF type:complete len:826 (+) TRINITY_DN41497_c0_g1_i6:189-2666(+) Calpain-B OS=Drosophila melanogaster GN=CalpB PE=1 SV=2	Apoptosis	Non-lysosomal cysteine proteases (Calpains)	X (Apoptosis)	0	0	0.00513131	0.00100854	0.0178926	0.0041237	0.00098795	0.00098795	0.0125997	0.00550953	0.0157519	0.00166985	-1	-1	-1	-1	-1	0	0	0	0	Calpain family cysteine protease,PF00648.19	0004198; 0005622; 0006508	0	K08585	CAPNN; calpain, invertebrate [EC:3.4.22.-]	3.4.22.-	0	0	Calpain-like cysteine peptidase	K08585	CAPNN; calpain, invertebrate [EC:3.4.22.-]	K08585	CAPNN; calpain, invertebrate [EC:3.4.22.-]	Cytoplasmic	nucl 25, cyto 5	Plastid	Soluble	nucleus_or_cytosol	_	0	0	0	N
Host_DN37688_c3_g1_i5::g.160016	m.160016 ORF type:complete len:732 (-) TRINITY_DN37688_c3_g1_i5:567-2762(-) Calpain-B OS=Drosophila melanogaster GN=CalpB PE=1 SV=2	Apoptosis	Non-lysosomal cysteine proteases (Calpains)	X (Apoptosis)	0.0025432	0.00127195	0.0057671	0.00124743	0.00899812	0.000712458	0.00464034	0.00159798	0.00537061	0.000408525	0.00684465	0.00130439	0	-1	0	0	0	0	0	0	0	Calpain family cysteine protease,PF00648.19	0004198; 0005622; 0006508	0	K08585	CAPNN; calpain, invertebrate [EC:3.4.22.-]	3.4.22.-	0	0	Calpain-like cysteine peptidase	K08585	CAPNN; calpain, invertebrate [EC:3.4.22.-]	K08585	CAPNN; calpain, invertebrate [EC:3.4.22.-]	Cytoplasmic	nucl 22.5, cyto_nucl 13.5, mito 6	Nucleus	Soluble	nucleus_or_cytosol	_	0	0	0	N
Host_DN27745_c0_g1_i1::g.58755	m.58755 ORF type:complete len:265 (+) TRINITY_DN27745_c0_g1_i1:163-957(+) Carbonic anhydrase 2 OS=Tribolodon hakonensis GN=ca2 PE=2 SV=3	Carbonic anhydrase		X (Carbonic anhydrase)	0	0	0.0175427	0.00339775	0	0	0	0	0	0	0	0	-1	0	1	0	0	0	0	0	0	Eukaryotic-type carbonic anhydrase,PF00194.19	0	0	K01672	CA; carbonic anhydrase [EC:4.2.1.1]	4.2.1.1	4089	Nitrogen metabolism	Carbonic anhydrase	0	0	0	0	Cytoplasmic	cyto 17.5, cyto_nucl 10.5, mito 6, extr 4, nucl 2.5	Plastid	Soluble	nucleus_or_cytosol	_	0	0	0	N
Host_DN34505_c0_g2_i1::g.130444	m.130444 ORF type:5prime_partial len:268 (+) TRINITY_DN34505_c0_g2_i1:1-804(+) Carbonic anhydrase OS=Danio rerio GN=cahz PE=1 SV=2	Carbonic anhydrase		X (Carbonic anhydrase)	0	0	0.103422	0.0999368	0	0	0	0	1.02386	0.314189	0.0174405	0.010037	0	0	0	-1	0	1	0	0	0	Eukaryotic-type carbonic anhydrase,PF00194.19	0	0	K18245	CA2; carbonic anhydrase 2 [EC:4.2.1.1]	4.2.1.1	4089	Nitrogen metabolism,Proximal tubule bicarbonate reclamation,Collecting duct acid secretion,Gastric acid secretion,Pancreatic secretion,Bile secretion	Carbonic anhydrase	K01672	CA; carbonic anhydrase [EC:4.2.1.1]	K01672	CA; carbonic anhydrase [EC:4.2.1.1]	Extracellular	nucl 12.5, cyto_nucl 12.5, cyto 9.5, extr 6	Plastid	Soluble	nucleus_or_cytosol	_	0	0	0	N
Host_DN38978_c0_g2_i15::g.75259	m.75259 ORF type:complete len:605 (+) TRINITY_DN38978_c0_g2_i15:349-2163(+) Carbonic anhydrase 2 OS=Mus musculus GN=Ca2 PE=1 SV=4	Carbonic anhydrase		X (Carbonic anhydrase)	0	0	0.0158348	0.0017402	0	0	0	0	0.00654628	0.00329594	0	0	-1	0	1	0	0	1	0	0	0	Eukaryotic-type carbonic anhydrase,PF00194.19	0	0	0	0	0	0	0	Carbonic anhydrase	0	0	0	0	Extracellular	extr 13.5, extr_plas 9.5, E.R. 8, plas 4.5, E.R._golg 4.5	Plastid	Soluble	secretory_pathway	S	1	0	Y	Y
Host_DN34505_c0_g2_i2::g.130446	m.130446 ORF type:5prime_partial len:221 (+) TRINITY_DN34505_c0_g2_i2:1-663(+) Carbonic anhydrase 1 OS=Mus musculus GN=Ca1 PE=1 SV=4	Carbonic anhydrase		X (Carbonic anhydrase)	0	0	0.071219	0.071219	0	0	0	0	0.832138	0.298972	0	0	0	0	0	-1	0	1	0	0	0	Eukaryotic-type carbonic anhydrase,PF00194.19	0	0	K18245	CA2; carbonic anhydrase 2 [EC:4.2.1.1]	4.2.1.1	4089	Nitrogen metabolism,Proximal tubule bicarbonate reclamation,Collecting duct acid secretion,Gastric acid secretion,Pancreatic secretion,Bile secretion	Carbonic anhydrase	K01672	CA; carbonic anhydrase [EC:4.2.1.1]	K01672	CA; carbonic anhydrase [EC:4.2.1.1]	Extracellular	nucl 11.5, cyto_nucl 11.5, extr 9, cyto 8.5	Plastid	Soluble	nucleus_or_cytosol	_	0	0	0	N
Host_DN34505_c0_g2_i3::g.130448	m.130448 ORF type:5prime_partial len:116 (+) TRINITY_DN34505_c0_g2_i3:1-348(+) Carbonic anhydrase 2 OS=Rattus norvegicus GN=Ca2 PE=1 SV=2	Carbonic anhydrase		X (Carbonic anhydrase)	0	0	0	0	0	0	0	0	0.154278	0.0857598	0	0	0	0	0	0	0	0	0	0	0	Eukaryotic-type carbonic anhydrase,PF00194.19	0	0	0	0	0	0	0	0	0	0	0	0	Extracellular	plas 14, extr 10, mito 4.5, E.R._mito 3	Plastid	Soluble	secretory_pathway	_	0	0	0	N
Host_DN38978_c0_g2_i2::g.75236	m.75236 ORF type:complete len:166 (+) TRINITY_DN38978_c0_g2_i2:349-846(+) Carbonic anhydrase 2 OS=Mus musculus GN=Ca2 PE=1 SV=4	Carbonic anhydrase		X (Carbonic anhydrase)	0	0	0.0136201	0.00746606	0	0	0	0	0	0	0	0	0	0	0	0	0	0	0	0	0	Eukaryotic-type carbonic anhydrase,PF00194.19	0	0	K01672	CA; carbonic anhydrase [EC:4.2.1.1]	4.2.1.1	4089	Nitrogen metabolism	Carbonic anhydrase	K01672	CA; carbonic anhydrase [EC:4.2.1.1]	K01672	CA; carbonic anhydrase [EC:4.2.1.1]	Extracellular	extr 32	Extracellular	Soluble	secretory_pathway	S	0	0	Y	Y
Host_DN39472_c0_g2_i14::g.205132	m.205132 ORF type:5prime_partial len:348 (-) TRINITY_DN39472_c0_g2_i14:1260-2303(-) Carbonic anhydrase 14 OS=Mus musculus GN=Ca14 PE=1 SV=1	Carbonic anhydrase		X (Carbonic anhydrase)	0.137723	0.0329207	0.0654992	0.00309692	0.00198012	0.00198012	0.220743	0.0583971	0.0793247	0.0127039	0	0	0	1	1	1	1	1	0	0	0	Eukaryotic-type carbonic anhydrase,PF00194.19	0	0	K01672	CA; carbonic anhydrase [EC:4.2.1.1]	4.2.1.1	4089	Nitrogen metabolism	Carbonic anhydrase	K01672	CA; carbonic anhydrase [EC:4.2.1.1]	K01672	CA; carbonic anhydrase [EC:4.2.1.1]	Cytoplasmic	E.R._mito 10.8333, E.R. 9, mito 8.5, extr 8, cyto_mito 5.83333, pero 2, lyso 2	Endoplasmic reticulum	Membrane	mitochondria	_	1	1	0	N
Host_DN38905_c0_g1_i3::g.73973	m.73973 ORF type:3prime_partial len:213 (+) TRINITY_DN38905_c0_g1_i3:575-1210(+) Carbonic anhydrase 2 OS=Mus musculus GN=Ca2 PE=1 SV=4	Carbonic anhydrase		X (Carbonic anhydrase)	2.18556	0.333638	0.00637184	0.00343355	0.0103658	0.00901249	2.88968	0.57986	0.00389816	0.00389816	0	0	1	1	0	1	1	0	0	0	0	Eukaryotic-type carbonic anhydrase,PF00194.19	0	0	K01672	CA; carbonic anhydrase [EC:4.2.1.1]	4.2.1.1	4089	Nitrogen metabolism	Carbonic anhydrase	0	0	0	0	Extracellular	cyto 16.5, cyto_nucl 12, mito 7, nucl 4.5	Cytoplasm	Soluble	nucleus_or_cytosol	_	0	0	0	N
Host_DN38905_c0_g1_i4::g.73974	m.73974 ORF type:3prime_partial len:220 (+) TRINITY_DN38905_c0_g1_i4:181-837(+) Carbonic anhydrase 2 OS=Mus musculus GN=Ca2 PE=1 SV=4	Carbonic anhydrase		X (Carbonic anhydrase)	0.682388	0.362507	0	0	0	0	1.66878	0.338813	0	0	0	0	1	1	0	1	1	0	0	0	0	Eukaryotic-type carbonic anhydrase,PF00194.19	0	0	0	0	0	0	0	0	K01672	CA; carbonic anhydrase [EC:4.2.1.1]	K01672	CA; carbonic anhydrase [EC:4.2.1.1]	Mitochondrial	mito 28, extr 1, cyto_nucl 1, pero 1, cysk_plas 1	Plastid	Soluble	mitochondria	M	0	0	0	N
Host_DN22480_c0_g1_i1::g.58957	m.58957 ORF type:complete len:124 (+) TRINITY_DN22480_c0_g1_i1:90-461(+) Prefoldin subunit 1 OS=Danio rerio GN=pfdn1 PE=2 SV=1	Chaperones, heat shock proteins	Chaperone- and chaperonin-associated proteins (other than Co-Chaperones)	X (Chaperones, heat shock proteins)	0.0059641	0.0059641	0.00836123	0.00445775	0.00453145	0.00254536	0.00350322	0.00350322	0.0150885	0.00528733	0.00143759	0.00143759	0	0	0	0	0	0	0	0	0	Prefoldin subunit,PF01920.18	0006457; 0016272; 0051082	0	K09548	PFDN1; prefoldin subunit 1	0	0	0	Prefoldin, subunit	K09548	PFDN1; prefoldin subunit 1	K09548	PFDN1; prefoldin subunit 1	Nuclear	cyto 23, pero 4, extr 3	Plastid	Soluble	nucleus_or_cytosol	_	0	0	0	N
Host_DN24009_c0_g1_i1::g.68044	m.68044 ORF type:5prime_partial len:153 (-) TRINITY_DN24009_c0_g1_i1:1081-1539(-) Prefoldin subunit 4 OS=Homo sapiens GN=PFDN4 PE=1 SV=1	Chaperones, heat shock proteins	Chaperone- and chaperonin-associated proteins (other than Co-Chaperones)	X (Chaperones, heat shock proteins)	0.00723932	0.00723932	0.00945929	0.00172992	0.00297842	0.00157292	0.0055672	0.003275	0.0102034	0.00202432	0.00683884	0.000574292	0	0	0	0	0	0	0	0	0	Prefoldin subunit,PF01920.18	0006457; 0016272; 0051082	0	K09550	PFDN4; prefoldin subunit 4	0	0	0	Molecular chaperone capable of stabilizing a range of proteins. Seems to fulfill an ATP-independent, HSP70-like function in archaeal de novo protein folding (By similarity)	K09550	PFDN4; prefoldin subunit 4	K09550	PFDN4; prefoldin subunit 4	Nuclear	mito 24, nucl 3, pero 3	Cytoplasm	Soluble	nucleus_or_cytosol	_	0	0	0	N
Host_DN25246_c0_g1_i1::g.175057	m.175057 ORF type:5prime_partial len:147 (+) TRINITY_DN25246_c0_g1_i1:2-442(+) Prefoldin subunit 2 OS=Homo sapiens GN=PFDN2 PE=1 SV=1	Chaperones, heat shock proteins	Chaperone- and chaperonin-associated proteins (other than Co-Chaperones)	X (Chaperones, heat shock proteins)	0.0666556	0.00113715	0.0416311	0.00279229	0.035888	0.00435955	0.0178065	0.0122642	0.0433429	0.000918735	0.0376057	0.00138415	0	0	0	0	0	0	0	0	0	Prefoldin subunit,PF01920.18	0006457; 0016272; 0051082	0	K09549	PFDN2; prefoldin subunit 2	0	0	0	prefoldin subunit 2	K09549	PFDN2; prefoldin subunit 2	K09549	PFDN2; prefoldin subunit 2	Cytoplasmic	cyto 16.5, cyto_nucl 10, mito 8, extr 4, E.R._mito 4	Cytoplasm	Soluble	nucleus_or_cytosol	_	0	0	0	N
Host_DN40236_c0_g1_i6::g.184149	m.184149 ORF type:complete len:432 (+) TRINITY_DN40236_c0_g1_i6:113-1408(+) Hsc70-interacting protein OS=Gallus gallus GN=ST13 PE=2 SV=1	Chaperones, heat shock proteins	Chaperone- and chaperonin-associated proteins (other than Co-Chaperones)	X (Chaperones, heat shock proteins)	0.00468064	0.00468064	0.0117126	0.000579331	0.00516912	0.00027387	0.00806025	0.00420735	0.015945	0.00185873	0.00255276	0.00142412	0	0	0	0	0	0	0	0	0	Tetratricopeptide repeat,PF14559.4	0	0	K09560	ST13; suppressor of tumorigenicity protein 13	0	0	0	0	K09560	ST13; suppressor of tumorigenicity protein 13	K09560	ST13; suppressor of tumorigenicity protein 13	Nuclear	nucl 15, cyto_nucl 14.5, cyto 12, cysk 3	Cytoplasm	Soluble	nucleus_or_cytosol	_	0	0	0	N
Host_DN40398_c0_g13_i2::g.127184	m.127184 ORF type:5prime_partial len:132 (-) TRINITY_DN40398_c0_g13_i2:1023-1418(-) Prefoldin subunit 6 OS=Mus musculus GN=Pfdn6 PE=1 SV=1	Chaperones, heat shock proteins	Chaperone- and chaperonin-associated proteins (other than Co-Chaperones)	X (Chaperones, heat shock proteins)	0.00699985	0.00699985	0.00623397	0.00337103	0.0056435	0.00131589	0.00414788	0.00414788	0.01254	0.00225379	0.0107756	0.000931369	0	0	0	0	0	0	0	0	0	Prefoldin subunit,PF01920.18	0006457; 0016272; 0051082	0	K04798	pfdB, PFDN6; prefoldin beta subunit	0	0	0	Molecular chaperone capable of stabilizing a range of proteins. Seems to fulfill an ATP-independent, HSP70-like function in archaeal de novo protein folding (By similarity)	K04798	pfdB; prefoldin beta subunit	K04798	pfdB; prefoldin beta subunit	Nuclear	cyto 14.5, cyto_nucl 10.1667, cyto_plas 9, mito 7, extr 6	Nucleus	Soluble	nucleus_or_cytosol	_	0	0	0	N
Host_DN33421_c0_g1_i2::g.2452	m.2452 ORF type:5prime_partial len:171 (-) TRINITY_DN33421_c0_g1_i2:1306-1818(-) Prefoldin subunit 5 OS=Homo sapiens GN=PFDN5 PE=1 SV=2	Chaperones, heat shock proteins	Chaperone- and chaperonin-associated proteins (other than Co-Chaperones)	X (Chaperones, heat shock proteins)	0.0155576	0.00791741	0.0102416	0.00309516	0.00533437	0.00282834	0.00319631	0.00319631	0.0187485	0.00236637	0.00502032	0.00102121	0	0	0	0	0	0	0	0	0	Prefoldin subunit,PF02996.15	0	TIGR00293: prefoldin, alpha subunit,TIGR00293	K04797	pfdA, PFDN5; prefoldin alpha subunit	0	0	0	Molecular chaperone capable of stabilizing a range of proteins. Seems to fulfill an ATP-independent, HSP70-like function in archaeal de novo protein folding (By similarity)	K04797	pfdA; prefoldin alpha subunit	K04797	pfdA; prefoldin alpha subunit	Nuclear	cyto 19, cyto_nucl 12.5, extr 5, nucl 4, mito 4	Plastid	Soluble	nucleus_or_cytosol	_	0	0	0	N
Host_DN40500_c0_g1_i2::g.93777	m.93777 ORF type:5prime_partial len:214 (+) TRINITY_DN40500_c0_g1_i2:1-642(+) Prefoldin subunit 3 OS=Pongo abelii GN=VBP1 PE=2 SV=1	Chaperones, heat shock proteins	Chaperone- and chaperonin-associated proteins (other than Co-Chaperones)	X (Chaperones, heat shock proteins)	0.00516609	0.00516609	0.00628818	0.000520215	0.00309076	0.00157092	0.00202299	0.00202299	0.0109371	0.00268489	0.00616885	0.000651366	0	0	0	0	0	0	0	0	0	Prefoldin subunit,PF02996.15	0	0	K20044	PICALM; phosphatidylinositol-binding clathrin assembly protein	0	0005545; 0035615	0	0	0	0	0	0	Cytoplasmic	cyto 11.5, cyto_nucl 10, mito 9, nucl 7.5	Plastid	Soluble	nucleus_or_cytosol	M	0	0	0	N
Host_DN31518_c0_g1_i2::g.209102	m.209102 ORF type:complete len:218 (-) TRINITY_DN31518_c0_g1_i2:2735-3388(-) LDLR chaperone MESD OS=Rattus norvegicus GN=Mesdc2 PE=2 SV=1	Chaperones, heat shock proteins	Chaperone- and chaperonin-associated proteins (other than Co-Chaperones)	X (Chaperones, heat shock proteins)	0	0	0	0	0.000838386	0.000838386	0	0	0.00338519	0.00338519	0.000814857	0.000814857	0	0	0	0	0	0	0	0	0	Chaperone for wingless signalling and trafficking of LDL receptor,PF10185.7	0	0	0	0	0	0	0	Wnt receptor signaling pathway	0	0	0	0	Nuclear	nucl 15.5, cyto_nucl 14, cyto 11.5, extr 3	Plastid	Soluble	nucleus_or_cytosol	_	0	0	Y	Y
Host_DN37679_c0_g3_i2::g.161054	m.161054 ORF type:complete len:181 (+) TRINITY_DN37679_c0_g3_i2:544-1086(+) Alpha-crystallin B chain OS=Pongo abelii GN=CRYAB PE=2 SV=1	Chaperones, heat shock proteins	Chaperones, Co-Chaperones, chaperonines	X (Chaperones, heat shock proteins)	0.14401	0.0463963	0	0	0.00927043	0.00927043	0.0750794	0.0277043	0	0	0.015974	0.00677766	1	1	0	1	0	-1	0	0	0	Hsp20/alpha crystallin family,PF00011.19	0	0	K09542	CRYAB; crystallin, alpha B	0	0	Protein processing in endoplasmic reticulum,Longevity regulating pathway - multiple species	Heat shock protein	K09542	CRYAB; crystallin, alpha B	K09542	CRYAB; crystallin, alpha B	Nuclear	nucl 12.5, cyto_nucl 10, mito 7, cyto 6.5, extr 3, pero 3	Plastid	Soluble	nucleus_or_cytosol	_	0	0	0	N
Host_DN39588_c2_g1_i3::g.199430	m.199430 ORF type:complete len:165 (+) TRINITY_DN39588_c2_g1_i3:254-748(+) Alpha-crystallin B chain OS=Anas platyrhynchos GN=CRYAB PE=2 SV=1	Chaperones, heat shock proteins	Chaperones, Co-Chaperones, chaperonines	X (Chaperones, heat shock proteins)	0.05077	0.0255978	0	0	0.00897782	0.00897782	0.0677417	0.0178623	0	0	0.0202732	0.00337743	1	0	0	1	0	-1	0	0	0	Hsp20/alpha crystallin family,PF00011.19	0	0	K09542	CRYAB; crystallin, alpha B	0	0	Protein processing in endoplasmic reticulum,Longevity regulating pathway - multiple species	Heat shock protein	0	0	0	0	Cytoplasmic	cyto 18.5, cyto_nucl 17.5, nucl 11.5	Cytoplasm	Soluble	nucleus_or_cytosol	_	0	0	0	N
Host_DN24041_c0_g1_i1::g.68021	m.68021 ORF type:complete len:179 (-) TRINITY_DN24041_c0_g1_i1:362-898(-) Alpha-crystallin A chain OS=Didelphis virginiana GN=CRYAA PE=1 SV=1	Chaperones, heat shock proteins	Chaperones, Co-Chaperones, chaperonines	X (Chaperones, heat shock proteins)	0.0264634	0.0264634	0	0	0	0	0	0	0	0	0	0	0	0	0	0	0	0	0	0	0	Hsp20/alpha crystallin family,PF00011.19	0	0	K09542	CRYAB; crystallin, alpha B	0	0	Protein processing in endoplasmic reticulum,Longevity regulating pathway - multiple species	Heat shock protein	K09543	HSPB2; heat shock protein beta-2	K09543	HSPB2; heat shock protein beta-2	Cytoplasmic	cyto 15, nucl 6, mito 6, mito_nucl 6	Cytoplasm	Soluble	nucleus_or_cytosol	_	0	0	0	N
Host_DN34422_c2_g2_i2::g.116200	m.116200 ORF type:complete len:541 (+) TRINITY_DN34422_c2_g2_i2:114-1736(+) T-complex protein 1 subunit epsilon OS=Macaca fascicularis GN=CCT5 PE=2 SV=1	Chaperones, heat shock proteins	Chaperones, Co-Chaperones, chaperonines	X (Chaperones, heat shock proteins)	0.0385766	0.0186082	0.0537295	0.00323776	0.0310828	0.00167751	0.0226082	0.0113747	0.0707135	0.00328766	0.0319462	0.00295487	0	0	0	-1	0	0	0	0	0	TCP-1/cpn60 chaperonin family,PF00118.22	5524	chap_CCT_epsi: T-complex protein 1, epsilon subunit,TIGR02343	K09497	CCT5; T-complex protein 1 subunit epsilon	0	0	0	Prevents misfolding and promotes the refolding and proper assembly of unfolded polypeptides generated under stress conditions (By similarity)	K09497	CCT5; T-complex protein 1 subunit epsilon	K09497	CCT5; T-complex protein 1 subunit epsilon	Cytoplasmic	cyto 24, cysk 5	Plastid	Soluble	nucleus_or_cytosol	_	0	0	0	N
Host_DN37951_c1_g3_i5::g.213563	m.213563 ORF type:complete len:548 (-) TRINITY_DN37951_c1_g3_i5:230-1873(-) T-complex protein 1 subunit gamma OS=Bos taurus GN=CCT3 PE=1 SV=1	Chaperones, heat shock proteins	Chaperones, Co-Chaperones, chaperonines	X (Chaperones, heat shock proteins)	0.0400571	0.0154175	0.0425716	0.00410195	0.0254044	0.00167205	0.018947	0.00646925	0.0630443	0.00123191	0.0262259	0.00133305	0	0	0	-1	0	0	0	0	0	TCP-1/cpn60 chaperonin family,PF00118.22	5524	chap_CCT_gamma: T-complex protein 1, gamma subunit,TIGR02344	K09495	CCT3, TRIC5; T-complex protein 1 subunit gamma	0	0	0	Prevents misfolding and promotes the refolding and proper assembly of unfolded polypeptides generated under stress conditions (By similarity)	K09495	CCT3; T-complex protein 1 subunit gamma	K09495	CCT3; T-complex protein 1 subunit gamma	Cytoplasmic	cyto 23.5, cyto_nucl 13, mito 5.5, E.R._mito 3.5	Plastid	Soluble	nucleus_or_cytosol	_	0	0	0	N
Host_DN38500_c4_g1_i20::g.139128	m.139128 ORF type:complete len:530 (+) TRINITY_DN38500_c4_g1_i20:171-1760(+) DnaJ homolog subfamily C member 7 OS=Mus musculus GN=Dnajc7 PE=1 SV=2	Chaperones, heat shock proteins	Chaperones, Co-Chaperones, chaperonines	X (Chaperones, heat shock proteins)	0	0	0	0	0	0	0	0	0.00190937	0.00190937	0	0	0	0	0	0	0	0	0	0	0	Tetratricopeptide repeat,PF13181.4	5515	0	K09527	DNAJC7; DnaJ homolog subfamily C member 7	0	0	0	ATP binding to DnaK triggers the release of the substrate protein, thus completing the reaction cycle. Several rounds of ATP-dependent interactions between DnaJ, DnaK and GrpE are required for fully efficient folding. Also involved, together with DnaK and GrpE, in the DNA replication of plasmids through activation of initiation proteins (By similarity)	K09527	DNAJC7; DnaJ homolog subfamily C member 7	K09527	DNAJC7; DnaJ homolog subfamily C member 7	Nuclear	cyto 19.5, cyto_nucl 17.5, nucl 10.5	Nucleus	Soluble	nucleus_or_cytosol	_	0	0	0	N
Host_DN39456_c0_g1_i3::g.206125	m.206125 ORF type:complete len:822 (-) TRINITY_DN39456_c0_g1_i3:2777-5242(-) Endoplasmin OS=Rattus norvegicus GN=Hsp90b1 PE=1 SV=2	Chaperones, heat shock proteins	Chaperones, Co-Chaperones, chaperonines	X (Chaperones, heat shock proteins)	0.105442	0.0555255	0.0872787	0.00590563	0.0752459	0.0107279	0.0479019	0.0184744	0.0968999	0.00583524	0.0527923	0.00985986	0	0	0	0	0	0	0	0	0	Hsp90 protein,PF00183.16	0005524; 0006457; 0006950; 0051082	0	K09487	HSP90B, TRA1; heat shock protein 90kDa beta	0	0	Protein processing in endoplasmic reticulum,PI3K-Akt signaling pathway,NOD-like receptor signaling pathway,Plant-pathogen interaction,Estrogen signaling pathway,Thyroid hormone synthesis,Pathways in cancer,Prostate cancer	Molecular chaperone. Has ATPase activity (By similarity)	K09487	HSP90B; heat shock protein 90kDa beta	K09487	HSP90B; heat shock protein 90kDa beta	ER	E.R. 21.5, E.R._golg 12.5, extr 6, golg 2.5	Plastid	Soluble	secretory_pathway	S	0	1	Y	Y
Host_DN39588_c2_g2_i1::g.199422	m.199422 ORF type:complete len:193 (-) TRINITY_DN39588_c2_g2_i1:3715-4293(-) Alpha-crystallin B chain OS=Pongo abelii GN=CRYAB PE=2 SV=1	Chaperones, heat shock proteins	Chaperones, Co-Chaperones, chaperonines	X (Chaperones, heat shock proteins)	0.0428067	0.0158485	0	0	0.00715732	0.00715732	0.0784845	0.0261566	0	0	0.0038885	0.00195231	1	0	0	1	1	0	0	0	0	Hsp20/alpha crystallin family,PF00011.19	0	0	K09542	CRYAB; crystallin, alpha B	0	0	Protein processing in endoplasmic reticulum,Longevity regulating pathway - multiple species	Heat shock protein	K09542	CRYAB; crystallin, alpha B	K09542	CRYAB; crystallin, alpha B	Cytoplasmic	cyto 25.5, cyto_nucl 19.5, nucl 6.5	Cytoplasm	Soluble	nucleus_or_cytosol	_	0	0	0	N
Host_DN39588_c2_g2_i3::g.199426	m.199426 ORF type:complete len:181 (+) TRINITY_DN39588_c2_g2_i3:6069-6611(+) Alpha-crystallin B chain OS=Pongo abelii GN=CRYAB PE=2 SV=1	Chaperones, heat shock proteins	Chaperones, Co-Chaperones, chaperonines	X (Chaperones, heat shock proteins)	0	0	0	0	0.00599852	0.00599852	0.00981089	0.00981089	0	0	0	0	0	0	0	0	0	0	0	0	0	Hsp20/alpha crystallin family,PF00011.19	0	0	K09542	CRYAB; crystallin, alpha B	0	0	Protein processing in endoplasmic reticulum,Longevity regulating pathway - multiple species	Heat shock protein	K09542	CRYAB; crystallin, alpha B	K09542	CRYAB; crystallin, alpha B	Nuclear	nucl 14, mito 10, cyto_nucl 10	Cytoplasm	Soluble	nucleus_or_cytosol	_	0	0	0	N
Host_DN39997_c0_g1_i4::g.140842	m.140842 ORF type:complete len:544 (-) TRINITY_DN39997_c0_g1_i4:805-2436(-) T-complex protein 1 subunit eta OS=Gallus gallus GN=CCT7 PE=1 SV=1	Chaperones, heat shock proteins	Chaperones, Co-Chaperones, chaperonines	X (Chaperones, heat shock proteins)	0.0346637	0.0156312	0.0367933	0.00295661	0.0296787	0.00118619	0.020796	0.00579139	0.0644212	0.00313508	0.0296903	0.00217957	0	0	0	-1	0	0	0	0	0	TCP-1/cpn60 chaperonin family,PF00118.22	5524	chap_CCT_eta: T-complex protein 1, eta subunit,TIGR02345	K09499	CCT7; T-complex protein 1 subunit eta	0	0	0	Prevents misfolding and promotes the refolding and proper assembly of unfolded polypeptides generated under stress conditions (By similarity)	K09499	CCT7; T-complex protein 1 subunit eta	K09499	CCT7; T-complex protein 1 subunit eta	Cytoplasmic	cyto 19, mito_pero 3.5, E.R. 3, pero 3, nucl 2, mito 2, E.R._golg 2	Cytoplasm	Soluble	nucleus_or_cytosol	_	0	0	0	N
Host_DN40269_c9_g3_i3::g.183273	m.183273 ORF type:complete len:556 (-) TRINITY_DN40269_c9_g3_i3:818-2485(-) T-complex protein 1 subunit theta OS=Gallus gallus GN=CCT8 PE=1 SV=3	Chaperones, heat shock proteins	Chaperones, Co-Chaperones, chaperonines	X (Chaperones, heat shock proteins)	0.0255765	0.015183	0.0433674	0.00209846	0.0191045	0.000608272	0.0179256	0.00615032	0.0508423	0.00539595	0.022479	0.00297525	0	0	0	0	0	0	0	0	0	TCP-1/cpn60 chaperonin family,PF00118.22	5524	chap_CCT_theta: T-complex protein 1, theta subunit,TIGR02346	K09500	CCT8; T-complex protein 1 subunit theta	0	0	0	t-complex protein 1	K09500	CCT8; T-complex protein 1 subunit theta	K09500	CCT8; T-complex protein 1 subunit theta	Cytoplasmic	cyto 21, mito 6, nucl 3, E.R._mito 3	Mitochondrion	Soluble	nucleus_or_cytosol	M	0	0	0	N
Host_DN40324_c1_g3_i1::g.126782	m.126782 ORF type:complete len:244 (-) TRINITY_DN40324_c1_g3_i1:1096-1827(-) Alpha-crystallin A chain OS=Bradypus variegatus GN=CRYAA PE=1 SV=1	Chaperones, heat shock proteins	Chaperones, Co-Chaperones, chaperonines	X (Chaperones, heat shock proteins)	0	0	0.000831975	0.000831975	0.00313406	0.00175223	0	0	0.000842256	0.000842256	0.00281999	0.00145077	0	0	0	0	0	0	0	0	0	Hsp20/alpha crystallin family,PF00011.19	0	0	0	0	0	0	0	0	0	0	0	0	Nuclear	nucl 20, cyto 7, mito 5	Plastid	Soluble	nucleus_or_cytosol	_	0	0	0	N
Host_DN40481_c7_g1_i1::g.95115	m.95115 ORF type:5prime_partial len:232 (+) TRINITY_DN40481_c7_g1_i1:2-697(+) DnaJ homolog subfamily C member 5 OS=Tetronarce californica GN=dnajc5 PE=1 SV=1	Chaperones, heat shock proteins	Chaperones, Co-Chaperones, chaperonines	X (Chaperones, heat shock proteins)	0	0	0.00131279	0.00131279	0	0	0.00650524	0.00116674	0.00462658	0.00100951	0.00403481	0.000931002	0	0	0	0	0	0	0	0	0	DnaJ domain,PF00226.29	0	0	K09525	DNAJC5; DnaJ homolog subfamily C member 5	0	0	Protein processing in endoplasmic reticulum	ATP binding to DnaK triggers the release of the substrate protein, thus completing the reaction cycle. Several rounds of ATP-dependent interactions between DnaJ, DnaK and GrpE are required for fully efficient folding. Also involved, together with DnaK and GrpE, in the DNA replication of plasmids through activation of initiation proteins (By similarity)	K09525	DNAJC5; DnaJ homolog subfamily C member 5	K09525	DNAJC5; DnaJ homolog subfamily C member 5	Extracellular	extr 25, mito 6	Plastid	Soluble	nucleus_or_cytosol	M	0	0	0	N
Host_DN40661_c0_g1_i4::g.87084	m.87084 ORF type:complete len:399 (+) TRINITY_DN40661_c0_g1_i4:203-1399(+) DnaJ homolog subfamily A member 1 OS=Pongo abelii GN=DNAJA1 PE=2 SV=1	Chaperones, heat shock proteins	Chaperones, Co-Chaperones, chaperonines	X (Chaperones, heat shock proteins)	0.0109185	0.00734275	0.0108532	0.00236468	0.00535109	0.000502006	0.00216531	0.00216531	0.0148048	0.00187563	0.00162904	0.000824553	0	0	0	0	0	0	0	0	0	DnaJ central domain,PF00684.17	0031072; 0051082	0	K09502	DNAJA1; DnaJ homolog subfamily A member 1	0	0	Protein processing in endoplasmic reticulum	ATP binding to DnaK triggers the release of the substrate protein, thus completing the reaction cycle. Several rounds of ATP-dependent interactions between DnaJ, DnaK and GrpE are required for fully efficient folding. Also involved, together with DnaK and GrpE, in the DNA replication of plasmids through activation of initiation proteins (By similarity)	K09502	DNAJA1; DnaJ homolog subfamily A member 1	K09502	DNAJA1; DnaJ homolog subfamily A member 1	Nuclear	cyto 27, nucl 2	Nucleus	Soluble	nucleus_or_cytosol	_	0	0	0	N
Host_DN41138_c3_g1_i3::g.103071	m.103071 ORF type:5prime_partial len:571 (+) TRINITY_DN41138_c3_g1_i3:3-1715(+) T-complex protein 1 subunit beta OS=Bos taurus GN=CCT2 PE=1 SV=3	Chaperones, heat shock proteins	Chaperones, Co-Chaperones, chaperonines	X (Chaperones, heat shock proteins)	0.0569666	0.0316989	0.0460602	0.00321926	0.0255806	0.000652413	0.0225071	0.0130947	0.071538	0.00364847	0.0279382	0.00176285	0	0	0	0	0	0	0	0	0	TCP-1/cpn60 chaperonin family,PF00118.22	5524	chap_CCT_beta: T-complex protein 1, beta subunit,TIGR02341	K09494	CCT2; T-complex protein 1 subunit beta	0	0	0	Prevents misfolding and promotes the refolding and proper assembly of unfolded polypeptides generated under stress conditions (By similarity)	K09494	CCT2; T-complex protein 1 subunit beta	K09494	CCT2; T-complex protein 1 subunit beta	Cytoplasmic	cyto 18, nucl 5, mito 4, cysk 4	Cytoplasm	Soluble	nucleus_or_cytosol	_	0	0	0	N
Host_DN41252_c0_g2_i10::g.126204	m.126204 ORF type:complete len:532 (-) TRINITY_DN41252_c0_g2_i10:4400-5995(-) T-complex protein 1 subunit zeta OS=Mus musculus GN=Cct6a PE=1 SV=3	Chaperones, heat shock proteins	Chaperones, Co-Chaperones, chaperonines	X (Chaperones, heat shock proteins)	0.0620197	0.0228232	0.0445251	0.00439675	0.0208099	0.00192085	0.0271594	0.0100459	0.0520262	0.00237601	0.0208147	0.0019809	0	1	0	0	0	0	0	0	0	TCP-1/cpn60 chaperonin family,PF00118.22	5524	chap_CCT_zeta: T-complex protein 1, zeta subunit,TIGR02347	K09498	CCT6; T-complex protein 1 subunit zeta	0	0	0	t-complex protein 1 subunit	K09498	CCT6; T-complex protein 1 subunit zeta	K09498	CCT6; T-complex protein 1 subunit zeta	Cytoplasmic	cyto 22.5, cyto_pero 12.8333, cyto_nucl 12.6667, mito 6, E.R._mito 4.5	Plastid	Soluble	nucleus_or_cytosol	_	0	0	0	N
Host_DN41263_c3_g9_i3::g.125011	m.125011 ORF type:complete len:551 (-) TRINITY_DN41263_c3_g9_i3:493-2145(-) T-complex protein 1 subunit alpha OS=Drosophila melanogaster GN=T-cp1 PE=2 SV=2	Chaperones, heat shock proteins	Chaperones, Co-Chaperones, chaperonines	X (Chaperones, heat shock proteins)	0.0382883	0.0175087	0.0451054	0.00281539	0.0175834	0.00233354	0.0220481	0.0128943	0.0599602	0.00119348	0.0196324	0.00221589	0	0	0	0	0	0	0	0	0	TCP-1/cpn60 chaperonin family,PF00118.22	5524	chap_CCT_alpha: T-complex protein 1, alpha subunit,TIGR02340	K09493	CCT1, TCP1; T-complex protein 1 subunit alpha	0	0	0	Prevents misfolding and promotes the refolding and proper assembly of unfolded polypeptides generated under stress conditions (By similarity)	K09493	CCT1; T-complex protein 1 subunit alpha	K09493	CCT1; T-complex protein 1 subunit alpha	Cytoplasmic	cyto 20, mito 11	Cytoplasm	Soluble	mitochondria	M	0	0	0	N
Host_DN41312_c1_g1_i4::g.6061	m.6061 ORF type:complete len:4686 (-) TRINITY_DN41312_c1_g1_i4:1618-15675(-) Sacsin OS=Mus musculus GN=Sacs PE=1 SV=2	Chaperones, heat shock proteins	Chaperones, Co-Chaperones, chaperonines	X (Chaperones, heat shock proteins)	0	0	0.000302068	0.000302068	0	0	0	0	0.000999632	4.74921e-05	0	0	0	0	0	0	0	0	0	0	0	HEPN domain,PF05168.12	0	0	K17592	SACS; sacsin	0	0	0	0	K17592	SACS; sacsin	K17592	SACS; sacsin	Nuclear	nucl 32	Plastid	Soluble	nucleus_or_cytosol	_	0	0	0	N
Host_DN29043_c0_g1_i3::g.109894	m.109894 ORF type:5prime_partial len:126 (+) TRINITY_DN29043_c0_g1_i3:1-378(+) Mitochondrial import inner membrane translocase subunit Tim10 OS=Rattus norvegicus GN=Timm10 PE=3 SV=1	Chaperones, heat shock proteins	Chaperones, Co-Chaperones, chaperonines	X (Chaperones, heat shock proteins)	0	0	0.00741877	0.00432441	0.00361053	0.00361053	0	0	0.00963136	0.00515442	0.00157178	0.00157178	0	0	0	0	0	0	0	0	0	Tim10/DDP family zinc finger,PF02953.13	0	0	K17778	TIM10; mitochondrial import inner membrane translocase subunit TIM10	0	8320	0	0	K17778	TIM10; mitochondrial import inner membrane translocase subunit TIM10	K17778	TIM10; mitochondrial import inner membrane translocase subunit TIM10	Nuclear	extr 19, cyto 10	Mitochondrion	Membrane	nucleus_or_cytosol	_	0	0	0	N
Host_DN29442_c0_g1_i1::g.76506	m.76506 ORF type:complete len:349 (+) TRINITY_DN29442_c0_g1_i1:114-1160(+) Tubulin-specific chaperone C OS=Bos taurus GN=TBCC PE=2 SV=1	Chaperones, heat shock proteins	Chaperones, Co-Chaperones, chaperonines	X (Chaperones, heat shock proteins)	0.002635	0.002635	0	0	0	0	0	0	0	0	0	0	0	0	0	0	0	0	0	0	0	Tubulin-specific chaperone C N-terminal domain,PF16752.3	15631	0	0	0	0	0	0	Tubulin folding cofactor C	K21766	TBCC; tubulin-specific chaperone C	K21766	TBCC; tubulin-specific chaperone C	Nuclear	nucl 22, cyto 5, plas 2, extr 2, extr_plas 2	Plastid	Soluble	nucleus_or_cytosol	_	0	0	0	N
Host_DN34592_c1_g2_i1::g.130316	m.130316 ORF type:complete len:246 (-) TRINITY_DN34592_c1_g2_i1:1548-2285(-) Alpha-crystallin B chain OS=Spalax judaei GN=CRYAB PE=2 SV=1	Chaperones, heat shock proteins	Chaperones, Co-Chaperones, chaperonines	X (Chaperones, heat shock proteins)	0.022402	0.0115337	0	0	0.129326	0.0123214	0.0110041	0.0046344	0	0	0.144723	0.00581402	1	-1	-1	1	-1	-1	0	0	0	Hsp20/alpha crystallin family,PF00011.19	0	0	0	0	0	0	0	0	0	0	0	0	Nuclear	mito 28, nucl 1.5, cyto_nucl 1.5	Plastid	Soluble	nucleus_or_cytosol	M	0	0	Y	N
Host_DN36051_c0_g3_i1::g.135890	m.135890 ORF type:5prime_partial len:352 (-) TRINITY_DN36051_c0_g3_i1:2695-3750(-) DnaJ homolog subfamily B member 11 OS=Pongo abelii GN=DNAJB11 PE=2 SV=1	Chaperones, heat shock proteins	Chaperones, Co-Chaperones, chaperonines	X (Chaperones, heat shock proteins)	0.00574746	0.00574746	0.00672398	0.00337876	0.00679612	0.00177263	0	0	0.0103394	0.00164999	0.00201509	0.00201509	0	0	0	-1	0	0	0	0	0	DnaJ C terminal domain,PF01556.16	0	0	K09517	DNAJB11; DnaJ homolog subfamily B member 11	0	0	Protein processing in endoplasmic reticulum	ATP binding to DnaK triggers the release of the substrate protein, thus completing the reaction cycle. Several rounds of ATP-dependent interactions between DnaJ, DnaK and GrpE are required for fully efficient folding. Also involved, together with DnaK and GrpE, in the DNA replication of plasmids through activation of initiation proteins (By similarity)	K09517	DNAJB11; DnaJ homolog subfamily B member 11	K09517	DNAJB11; DnaJ homolog subfamily B member 11	Cytoplasmic	E.R. 20.5, E.R._mito 11.5, extr 6, cyto 1.5, mito 1.5, cyto_pero 1.5	Endoplasmic reticulum	Soluble	secretory_pathway	S	0	0	Y	Y
Host_DN36826_c1_g1_i1::g.133536	m.133536 ORF type:complete len:403 (+) TRINITY_DN36826_c1_g1_i1:187-1395(+) Alpha-crystallin B chain OS=Gallus gallus GN=CRYAB PE=2 SV=2	Chaperones, heat shock proteins	Chaperones, Co-Chaperones, chaperonines	X (Chaperones, heat shock proteins)	0.00273725	0.00273725	0	0	0	0	0	0	0	0	0	0	0	0	0	0	0	0	0	0	0	Hsp20/alpha crystallin family,PF00011.19	0	0	0	0	0	0	0	0	0	0	0	0	Nuclear	nucl 15.5, cyto_nucl 13.8333, cyto 11, cyto_plas 6.33333	Plastid	Soluble	nucleus_or_cytosol	_	0	0	0	N
Host_DN37754_c1_g1_i12::g.105219	m.105219 ORF type:5prime_partial len:413 (+) TRINITY_DN37754_c1_g1_i12:3-1241(+) DnaJ homolog subfamily A member 2 OS=Bos taurus GN=DNAJA2 PE=2 SV=1	Chaperones, heat shock proteins	Chaperones, Co-Chaperones, chaperonines	X (Chaperones, heat shock proteins)	0.00890272	0.00890272	0.0185353	0.00474545	0	0	0.00456696	0.00272081	0.0203944	0.00121893	0.00107296	0.00107296	0	0	1	0	0	0	0	0	0	DnaJ central domain,PF00684.17	0031072; 0051082	0	K09503	DNAJA2; DnaJ homolog subfamily A member 2	0	0	Protein processing in endoplasmic reticulum	ATP binding to DnaK triggers the release of the substrate protein, thus completing the reaction cycle. Several rounds of ATP-dependent interactions between DnaJ, DnaK and GrpE are required for fully efficient folding. Also involved, together with DnaK and GrpE, in the DNA replication of plasmids through activation of initiation proteins (By similarity)	K09503	DNAJA2; DnaJ homolog subfamily A member 2	K09503	DNAJA2; DnaJ homolog subfamily A member 2	Nuclear	cyto 25, mito 4	Nucleus	Soluble	nucleus_or_cytosol	_	0	0	0	N
Host_DN37951_c1_g3_i7::g.213565	m.213565 ORF type:complete len:419 (-) TRINITY_DN37951_c1_g3_i7:423-1679(-) T-complex protein 1 subunit gamma OS=Drosophila melanogaster GN=Cctgamma PE=2 SV=2	Chaperones, heat shock proteins	Chaperones, Co-Chaperones, chaperonines	X (Chaperones, heat shock proteins)	0	0	0.0300475	0.00196575	0.00634032	0.00634032	0	0	0.0461463	0.00125826	0.00611038	0.00611038	-1	0	0	-1	0	0	0	0	0	TCP-1/cpn60 chaperonin family,PF00118.22	5524	chap_CCT_gamma: T-complex protein 1, gamma subunit,TIGR02344	K09495	CCT3, TRIC5; T-complex protein 1 subunit gamma	0	0	0	Prevents misfolding and promotes the refolding and proper assembly of unfolded polypeptides generated under stress conditions (By similarity)	K09495	CCT3; T-complex protein 1 subunit gamma	K09495	CCT3; T-complex protein 1 subunit gamma	Cytoplasmic	plas 15, cyto 6, pero 6, cyto_pero 6	Cytoplasm	Soluble	nucleus_or_cytosol	_	0	0	0	N
Host_DN40269_c9_g3_i4::g.183277	m.183277 ORF type:complete len:339 (-) TRINITY_DN40269_c9_g3_i4:818-1834(-) T-complex protein 1 subunit theta OS=Pongo abelii GN=CCT8 PE=2 SV=3	Chaperones, heat shock proteins	Chaperones, Co-Chaperones, chaperonines	X (Chaperones, heat shock proteins)	0.00617997	0.00617997	0.0254338	0.0130297	0	0	0	0	0.01304	0.01304	0	0	0	0	0	0	0	0	0	0	0	TCP-1/cpn60 chaperonin family,PF00118.22	5524	0	K09500	CCT8; T-complex protein 1 subunit theta	0	0	0	t-complex protein 1	K09500	CCT8; T-complex protein 1 subunit theta	K09500	CCT8; T-complex protein 1 subunit theta	Cytoplasmic	cyto 21.5, cyto_nucl 13.3333, cyto_plas 11.6667, extr 5	Plastid	Soluble	nucleus_or_cytosol	_	0	0	0	N
Host_DN41138_c3_g1_i5::g.103073	m.103073 ORF type:5prime_partial len:262 (+) TRINITY_DN41138_c3_g1_i5:3-788(+) T-complex protein 1 subunit beta OS=Bos taurus GN=CCT2 PE=1 SV=3	Chaperones, heat shock proteins	Chaperones, Co-Chaperones, chaperonines	X (Chaperones, heat shock proteins)	0	0	0	0	0.0248306	0.0124328	0	0	0	0	0.0139262	0.0139262	0	0	0	0	0	0	0	0	0	TCP-1/cpn60 chaperonin family,PF00118.22	5524	0	K09494	CCT2; T-complex protein 1 subunit beta	0	0	0	Prevents misfolding and promotes the refolding and proper assembly of unfolded polypeptides generated under stress conditions (By similarity)	K09494	CCT2; T-complex protein 1 subunit beta	K09494	CCT2; T-complex protein 1 subunit beta	Mitochondrial	cyto 14.5, cyto_nucl 12, nucl 6.5, cysk 5, mito 2.5, cysk_plas 2.5	Plastid	Soluble	nucleus_or_cytosol	_	0	0	0	N
Host_DN41138_c3_g1_i8::g.103076	m.103076 ORF type:5prime_partial len:414 (+) TRINITY_DN41138_c3_g1_i8:3-1244(+) T-complex protein 1 subunit beta OS=Bos taurus GN=CCT2 PE=1 SV=3	Chaperones, heat shock proteins	Chaperones, Co-Chaperones, chaperonines	X (Chaperones, heat shock proteins)	0.037745	0.037745	0.0426635	0.00399002	0.0085899	0.0085899	0	0	0.0623633	0.00434082	0.00851073	0.00851073	0	0	0	0	0	0	0	0	0	TCP-1/cpn60 chaperonin family,PF00118.22	5524	chap_CCT_beta: T-complex protein 1, beta subunit,TIGR02341	K09494	CCT2; T-complex protein 1 subunit beta	0	0	0	Prevents misfolding and promotes the refolding and proper assembly of unfolded polypeptides generated under stress conditions (By similarity)	K09494	CCT2; T-complex protein 1 subunit beta	K09494	CCT2; T-complex protein 1 subunit beta	Cytoplasmic	cyto 19.5, cyto_nucl 12, cysk 5, pero 4	Plastid	Soluble	nucleus_or_cytosol	_	0	0	0	N
Host_DN41252_c0_g2_i20::g.126230	m.126230 ORF type:complete len:430 (-) TRINITY_DN41252_c0_g2_i20:5204-6493(-) T-complex protein 1 subunit zeta OS=Mus musculus GN=Cct6a PE=1 SV=3	Chaperones, heat shock proteins	Chaperones, Co-Chaperones, chaperonines	X (Chaperones, heat shock proteins)	0	0	0	0	0	0	0	0	0.0162208	0.0162208	0	0	0	0	0	0	0	0	0	0	0	TCP-1/cpn60 chaperonin family,PF00118.22	5524	chap_CCT_zeta: T-complex protein 1, zeta subunit,TIGR02347	K09498	CCT6; T-complex protein 1 subunit zeta	0	0	0	t-complex protein 1 subunit	K09498	CCT6; T-complex protein 1 subunit zeta	K09498	CCT6; T-complex protein 1 subunit zeta	Cytoplasmic	cyto 25, cyto_nucl 15.5, mito 3, E.R._mito 3	Cytoplasm	Soluble	nucleus_or_cytosol	_	0	0	0	N
Host_DN41263_c3_g9_i4::g.125013	m.125013 ORF type:complete len:305 (-) TRINITY_DN41263_c3_g9_i4:493-1407(-) T-complex protein 1 subunit alpha OS=Rattus norvegicus GN=Tcp1 PE=1 SV=1	Chaperones, heat shock proteins	Chaperones, Co-Chaperones, chaperonines	X (Chaperones, heat shock proteins)	0	0	0.0423846	0.00357318	0	0	0	0	0.0366762	0.0185031	0	0	-1	0	1	-1	0	1	0	0	0	TCP-1/cpn60 chaperonin family,PF00118.22	5524	0	K09493	CCT1, TCP1; T-complex protein 1 subunit alpha	0	0	0	Prevents misfolding and promotes the refolding and proper assembly of unfolded polypeptides generated under stress conditions (By similarity)	K09493	CCT1; T-complex protein 1 subunit alpha	K09493	CCT1; T-complex protein 1 subunit alpha	Cytoplasmic	cysk 14, mito 11, cyto 5	Plastid	Soluble	nucleus_or_cytosol	S	0	0	0	N
Host_DN40506_c2_g1_i2::g.40499	m.40499 ORF type:complete len:534 (+) TRINITY_DN40506_c2_g1_i2:130-1731(+) T-complex protein 1 subunit delta OS=Ochlerotatus triseriatus PE=2 SV=1	Chaperones, heat shock proteins	Chaperones, Co-Chaperones, chaperonines	X (Chaperones, heat shock proteins)	0.0562974	0.0179778	0.0562169	0.00400574	0.022816	0.00190449	0.0359556	0.0110269	0.0723248	0.0014836	0.0180318	0.0016049	0	1	1	0	1	1	0	0	0	TCP-1/cpn60 chaperonin family,PF00118.22	5524	chap_CCT_delta: T-complex protein 1, delta subunit,TIGR02342	K09496	CCT4; T-complex protein 1 subunit delta	0	0	0	Prevents misfolding and promotes the refolding and proper assembly of unfolded polypeptides generated under stress conditions (By similarity)	K09496	CCT4; T-complex protein 1 subunit delta	K09496	CCT4; T-complex protein 1 subunit delta	Cytoplasmic	cyto_nucl 17, cyto 16.5, nucl 10.5, E.R. 3	Plastid	Soluble	nucleus_or_cytosol	_	0	0	0	N
Host_DN37355_c0_g1_i7::g.182747	m.182747 ORF type:complete len:331 (-) TRINITY_DN37355_c0_g1_i7:4194-5186(-) Small glutamine-rich tetratricopeptide repeat-containing protein alpha OS=Bos taurus GN=SGTA PE=2 SV=1	Chaperones, heat shock proteins	Chaperones, Co-Chaperones, chaperonines	X (Chaperones, heat shock proteins)	0.0134901	0.00697939	0.0211433	0.00368328	0.01858	0.000369024	0.00633991	0.00317713	0.0194604	0.000611824	0.0169615	0.000845751	0	0	0	0	0	0	0	0	0	Tetratricopeptide repeat,PF13181.4	5515	0	K16365	SGTA; small glutamine-rich tetratricopeptide repeat-containing protein alpha	0	0	0	desaturase	K16365	SGTA; small glutamine-rich tetratricopeptide repeat-containing protein alpha	K16365	SGTA; small glutamine-rich tetratricopeptide repeat-containing protein alpha	Nuclear	cyto 16, mito 12, cyto_nucl 11.5	Nucleus	Soluble	nucleus_or_cytosol	_	0	0	0	N
Host_DN28862_c1_g1_i2::g.177982	m.177982 ORF type:complete len:324 (+) TRINITY_DN28862_c1_g1_i2:381-1352(+) Stress-induced-phosphoprotein 1 OS=Homo sapiens GN=STIP1 PE=1 SV=1	Chaperones, heat shock proteins	Chaperones, Co-Chaperones, chaperonines	X (Chaperones, heat shock proteins)	0.0128919	0.00737673	0.0127687	0.00124959	0.0137885	0.00107049	0.00998279	0.00281024	0.0266602	0.00050453	0.016848	0.00185562	0	0	0	0	0	0	0	0	0	Tetratricopeptide repeat,PF13181.4	5515	0	K09553	STIP1; stress-induced-phosphoprotein 1	0	0	Prion diseases	heavy chain	K09553	STIP1; stress-induced-phosphoprotein 1	K09553	STIP1; stress-induced-phosphoprotein 1	Cytoplasmic	cyto 18, cyto_nucl 11.8333, cyto_pero 10.3333, nucl 4.5, extr 4, mito 3	Plastid	Soluble	nucleus_or_cytosol	_	0	0	0	N
Host_DN33961_c0_g2_i1::g.180003	m.180003 ORF type:internal len:117 (+) TRINITY_DN33961_c0_g2_i1:3-350(+) Nucleoplasmin-like protein ANO39 OS=Patiria pectinifera PE=1 SV=1	Chaperones, heat shock proteins	Chaperones, Co-Chaperones, chaperonines	X (Chaperones, heat shock proteins)	0.0507596	0.0507596	0	0	0	0	0.019908	0.019908	0	0	0	0	0	0	0	0	0	0	0	0	0	Nucleoplasmin/nucleophosmin domain,PF03066.13	0	0	K11276	NPM1; nucleophosmin 1	0	0	0	0	0	0	0	0	Extracellular	mito 25, cyto 6	Plastid	Soluble	nucleus_or_cytosol	M	0	0	0	N
Host_DN39223_c6_g2_i3::g.10145	m.10145 ORF type:complete len:592 (+) TRINITY_DN39223_c6_g2_i3:88-1863(+) Calnexin OS=Canis lupus familiaris GN=CANX PE=1 SV=3	Chaperones, heat shock proteins	Chaperones, Co-Chaperones, chaperonines	X (Chaperones, heat shock proteins)	0.041223	0.0354138	0.0292698	0.00368543	0.0129051	0.0029695	0.0110082	0.00702036	0.0436259	0.00286416	0.013777	0.00246556	0	0	0	0	0	0	0	0	0	Calreticulin family,PF00262.16	0005509; 0005783; 0006457; 0051082	0	K08054	CANX; calnexin	0	0	Protein processing in endoplasmic reticulum,Phagosome,Antigen processing and presentation,Thyroid hormone synthesis,HTLV-I infection	Calnexin	K08054	CANX; calnexin	K08054	CANX; calnexin	Nuclear	E.R. 12, extr 6, pero 6, extr_plas 6, plas 4, golg 3, cyto_pero 3	Plastid	Soluble	secretory_pathway	S	1	1	Y	Y
Host_DN39223_c6_g2_i5::g.10149	m.10149 ORF type:complete len:503 (+) TRINITY_DN39223_c6_g2_i5:88-1596(+) Calnexin OS=Canis lupus familiaris GN=CANX PE=1 SV=3	Chaperones, heat shock proteins	Chaperones, Co-Chaperones, chaperonines	X (Chaperones, heat shock proteins)	0.0372637	0.0372637	0.0301567	0.00347701	0	0	0	0	0.0452442	0.00319525	0.00616418	0.00616418	0	1	1	-1	0	0	0	0	0	Calreticulin family,PF00262.16	0005509; 0005783; 0006457; 0051082	0	K08054	CANX; calnexin	0	0	Protein processing in endoplasmic reticulum,Phagosome,Antigen processing and presentation,Thyroid hormone synthesis,HTLV-I infection	Calnexin	K08054	CANX; calnexin	K08054	CANX; calnexin	Cytoplasmic	E.R. 13, pero 9, plas 3, extr 3, golg 3, extr_plas 3	Endoplasmic reticulum	Membrane	secretory_pathway	S	1	1	Y	Y
Host_DN40347_c1_g12_i1::g.128613	m.128613 ORF type:complete len:422 (-) TRINITY_DN40347_c1_g12_i1:10461-11726(-) Calreticulin OS=Sus scrofa GN=CALR PE=1 SV=3	Chaperones, heat shock proteins	Chaperones, Co-Chaperones, chaperonines	X (Chaperones, heat shock proteins)	0.311149	0.0881613	0.170567	0.018301	0.185022	0.028706	0.148062	0.0415305	0.198984	0.00694031	0.11726	0.0129163	0	0	0	0	0	0	0	0	0	Calreticulin family,PF00262.16	0005509; 0005783; 0006457; 0051082	0	K08057	CALR; calreticulin	0	0	Protein processing in endoplasmic reticulum,Phagosome,Antigen processing and presentation,Chagas disease (American trypanosomiasis),HTLV-I infection	Calreticulin	K08057	CALR; calreticulin	K08057	CALR; calreticulin	ER	E.R. 27, extr 4	Endoplasmic reticulum	Soluble	secretory_pathway	S	0	0	Y	Y
Host_DN31356_c0_g2_i3::g.195006	m.195006 ORF type:3prime_partial len:1028 (+) TRINITY_DN31356_c0_g2_i3:204-3284(+) Protein unc-45 homolog B OS=Xenopus tropicalis GN=unc45b PE=1 SV=1	Chaperones, heat shock proteins	Chaperones, Co-Chaperones, chaperonines	X (Chaperones, heat shock proteins)	0	0	0.00361438	0.00037572	0	0	0	0	0.00342185	0.000577027	0	0	-1	0	1	-1	0	1	0	0	0	Myosin-binding striated muscle assembly central,PF11701.6	0	0	0	0	0	0	0	Unc-45 homolog	K21991	UNC45; protein unc-45	K21991	UNC45; protein unc-45	Cytoplasmic	cyto 22.5, cyto_mito 12, nucl 9	Cytoplasm	Soluble	nucleus_or_cytosol	_	0	0	0	N
Host_DN41009_c2_g4_i4::g.152344	m.152344 ORF type:complete len:679 (-) TRINITY_DN41009_c2_g4_i4:7326-9362(-) ATP-dependent Clp protease ATP-binding subunit clpX-like, mitochondrial OS=Pongo abelii GN=CLPX PE=2 SV=1	Chaperones, heat shock proteins	Clp proteases	X (Chaperones, heat shock proteins)	0	0	0.000596372	0.000596372	0	0	0	0	0.00234542	0.00108411	0	0	0	0	0	0	0	0	0	0	0	Sigma-54 interaction domain,PF00158.24	0005524; 0006355; 0008134	0	K03544	clpX, CLPX; ATP-dependent Clp protease ATP-binding subunit ClpX	0	0	Cell cycle - Caulobacter	ATP-dependent specificity component of the Clp protease. It directs the protease to specific substrates. Can perform chaperone functions in the absence of ClpP (By similarity)	K03544	clpX; ATP-dependent Clp protease ATP-binding subunit ClpX	K03544	clpX; ATP-dependent Clp protease ATP-binding subunit ClpX	Nuclear	mito 19.5, cyto_mito 12.8333, nucl 7.5, cyto_nucl 6.83333	Mitochondrion	Soluble	mitochondria	M	0	0	0	N
Host_DN38356_c1_g1_i1::g.70880	m.70880 ORF type:complete len:234 (-) TRINITY_DN38356_c1_g1_i1:1876-2577(-) ATP-dependent Clp protease proteolytic subunit, mitochondrial OS=Homo sapiens GN=CLPP PE=1 SV=1	Chaperones, heat shock proteins	Clp proteases	X (Chaperones, heat shock proteins)	0	0	0	0	0	0	0	0	0.00354683	0.00354683	0	0	0	0	0	0	0	0	0	0	0	Clp protease,PF00574.21	0	0	K01358	clpP, CLPP; ATP-dependent Clp protease, protease subunit [EC:3.4.21.92]	3.4.21.92	0	Cell cycle - Caulobacter,Longevity regulating pathway - worm	Cleaves peptides in various proteins in a process that requires ATP hydrolysis. Has a chymotrypsin-like activity. Plays a major role in the degradation of misfolded proteins (By similarity)	K01358	clpP; ATP-dependent Clp protease, protease subunit [EC:3.4.21.92]	K01358	clpP; ATP-dependent Clp protease, protease subunit [EC:3.4.21.92]	Nuclear	mito 27.5, mito_pero 15, nucl 1.5, cyto_nucl 1.5, pero 1.5	Mitochondrion	Soluble	nucleus_or_cytosol	M	0	0	0	N
Host_DN41134_c2_g2_i1::g.101841	m.101841 ORF type:complete len:712 (+) TRINITY_DN41134_c2_g2_i1:88-2223(+) Stress-70 protein, mitochondrial OS=Bos taurus GN=HSPA9 PE=2 SV=1	Chaperones, heat shock proteins	Heat-shock proteins	X (Chaperones, heat shock proteins)	0.046002	0.00257858	0.0657204	0.0021139	0.0277337	0.00265038	0.0214164	0.00584632	0.0564251	0.00156971	0.0189407	0.00314738	-1	0	1	-1	0	1	1	0	0	MreB/Mbl protein,PF06723.11	902	prok_dnaK: chaperone protein DnaK,TIGR02350	K04043	dnaK; molecular chaperone DnaK	0	0	RNA degradation,Longevity regulating pathway - worm,Tuberculosis	Heat shock protein	K04043	dnaK; molecular chaperone DnaK	K04043	dnaK; molecular chaperone DnaK	Mitochondrial	mito 23, nucl 4, cyto 4, cyto_nucl 4	Plastid	Soluble	mitochondria	M	0	0	0	N
Host_DN41204_c1_g14_i3::g.123542	m.123542 ORF type:internal len:224 (-) TRINITY_DN41204_c1_g14_i3:1-669(-) Heat shock cognate 71 kDa protein OS=Danio rerio GN=hspa8 PE=2 SV=1	Chaperones, heat shock proteins	Heat-shock proteins	X (Chaperones, heat shock proteins)	0.18094	0.0272485	0.120141	0.0126936	0.060708	0.00340813	0.134817	0.0438708	0.130999	0.0129778	0.0741561	0.00930115	0	1	1	0	1	0	0	0	0	Hsp70 protein,PF00012.18	0	0	K03283	HSPA1_8; heat shock 70kDa protein 1/8	0	0	Spliceosome,MAPK signaling pathway,Protein processing in endoplasmic reticulum,Endocytosis,Longevity regulating pathway - multiple species,Antigen processing and presentation,Estrogen signaling pathway,Legionellosis,Toxoplasmosis,Measles,Influenza A,Epstein-Barr virus infection	Heat shock protein	K03283	HSPA1s; heat shock 70kDa protein 1/2/6/8	K03283	HSPA1s; heat shock 70kDa protein 1/2/6/8	Nuclear	cyto 25, mito 5	Cytoplasm	Soluble	nucleus_or_cytosol	_	0	0	0	N
Host_DN41204_c1_g8_i3::g.123534	m.123534 ORF type:3prime_partial len:254 (+) TRINITY_DN41204_c1_g8_i3:848-1606(+) Heat shock cognate 70 kDa protein OS=Oncorhynchus mykiss GN=hsc71 PE=2 SV=2	Chaperones, heat shock proteins	Heat-shock proteins	X (Chaperones, heat shock proteins)	0.415381	0.0158863	0.192248	0.0164734	0.127683	0.00457408	0.292208	0.0837845	0.190164	0.00259434	0.134095	0.00697286	1	1	1	1	1	0	0	0	0	MreB/Mbl protein,PF06723.11	902	0	K03283	HSPA1_8; heat shock 70kDa protein 1/8	0	0	Spliceosome,MAPK signaling pathway,Protein processing in endoplasmic reticulum,Endocytosis,Longevity regulating pathway - multiple species,Antigen processing and presentation,Estrogen signaling pathway,Legionellosis,Toxoplasmosis,Measles,Influenza A,Epstein-Barr virus infection	Heat shock protein	K03283	HSPA1s; heat shock 70kDa protein 1/2/6/8	K03283	HSPA1s; heat shock 70kDa protein 1/2/6/8	Cytoplasmic	cyto 26.5, cyto_nucl 15.5, nucl 3.5	Plastid	Soluble	nucleus_or_cytosol	_	0	0	0	N
Host_DN41204_c1_g8_i4::g.123535	m.123535 ORF type:complete len:171 (+) TRINITY_DN41204_c1_g8_i4:85-597(+) Heat shock cognate 71 kDa protein OS=Gallus gallus GN=HSPA8 PE=1 SV=1	Chaperones, heat shock proteins	Heat-shock proteins	X (Chaperones, heat shock proteins)	0.0992496	0.0992496	0.180549	0.0125446	0.112065	0.00149044	0.175702	0.0909257	0.202635	0.0052328	0.112319	0.0105758	-1	0	0	0	0	0	0	0	0	Hsp70 protein,PF00012.18	0	0	K03283	HSPA1_8; heat shock 70kDa protein 1/8	0	0	Spliceosome,MAPK signaling pathway,Protein processing in endoplasmic reticulum,Endocytosis,Longevity regulating pathway - multiple species,Antigen processing and presentation,Estrogen signaling pathway,Legionellosis,Toxoplasmosis,Measles,Influenza A,Epstein-Barr virus infection	Heat shock protein	K03283	HSPA1s; heat shock 70kDa protein 1/2/6/8	K03283	HSPA1s; heat shock 70kDa protein 1/2/6/8	Cytoplasmic	cyto 25, cyto_nucl 16, nucl 5	Plastid	Soluble	nucleus_or_cytosol	_	0	0	0	N
Host_DN41309_c0_g5_i11::g.5332	m.5332 ORF type:complete len:384 (-) TRINITY_DN41309_c0_g5_i11:378-1529(-) Heat shock protein HSP 90-alpha 1 OS=Danio rerio GN=hsp90a.1 PE=1 SV=3	Chaperones, heat shock proteins	Heat-shock proteins	X (Chaperones, heat shock proteins)	0.160203	0.0475616	0.118771	0.00915256	0.0575752	0.00161979	0.0862617	0.0235751	0.13736	0.0038151	0.050061	0.00504676	0	1	1	0	0	1	0	0	0	Hsp90 protein,PF00183.16	0005524; 0006457; 0006950; 0051082	0	K04079	HSP90A, htpG; molecular chaperone HtpG	0	0	Protein processing in endoplasmic reticulum,PI3K-Akt signaling pathway,Antigen processing and presentation,NOD-like receptor signaling pathway,Plant-pathogen interaction,Progesterone-mediated oocyte maturation,Estrogen signaling pathway,Pathways in cancer,Prostate cancer	Molecular chaperone. Has ATPase activity (By similarity)	K04079	HSP90A; molecular chaperone HtpG	K04079	HSP90A; molecular chaperone HtpG	Nuclear	cyto 25.5, cyto_nucl 13.5, mito 6	Plastid	Soluble	nucleus_or_cytosol	_	0	0	0	N
Host_DN41309_c0_g5_i7::g.5322	m.5322 ORF type:complete len:450 (-) TRINITY_DN41309_c0_g5_i7:2111-3460(-) Heat shock protein HSP 90-alpha OS=Oryctolagus cuniculus GN=HSP90AA1 PE=1 SV=2	Chaperones, heat shock proteins	Heat-shock proteins	X (Chaperones, heat shock proteins)	0.127008	0.0451563	0.100645	0.00909851	0.0479554	0.00292536	0.0676226	0.0143861	0.115471	0.00417921	0.0400956	0.00750162	0	0	1	0	0	1	0	0	0	Hsp90 protein,PF00183.16	0005524; 0006457; 0006950; 0051082	0	K04079	HSP90A, htpG; molecular chaperone HtpG	0	0	Protein processing in endoplasmic reticulum,PI3K-Akt signaling pathway,Antigen processing and presentation,NOD-like receptor signaling pathway,Plant-pathogen interaction,Progesterone-mediated oocyte maturation,Estrogen signaling pathway,Pathways in cancer,Prostate cancer	Molecular chaperone. Has ATPase activity (By similarity)	K04079	HSP90A; molecular chaperone HtpG	K04079	HSP90A; molecular chaperone HtpG	Cytoplasmic	cyto 20.5, cyto_nucl 15.5, nucl 9.5	Nucleus	Soluble	nucleus_or_cytosol	_	0	0	0	N
Host_DN33241_c0_g1_i1::g.207650	m.207650 ORF type:complete len:102 (+) TRINITY_DN33241_c0_g1_i1:135-440(+) 10 kDa heat shock protein, mitochondrial OS=Schistosoma japonicum GN=SJCHGC01960 PE=3 SV=2	Chaperones, heat shock proteins	Heat-shock proteins	X (Chaperones, heat shock proteins)	0.299823	0.0682445	0.185293	0.012887	0.110868	0.0196729	0.142899	0.0396097	0.181246	0.00358087	0.0963986	0.00354935	0	1	0	0	0	0	0	0	0	Chaperonin 10 Kd subunit,PF00166.19	0005737; 0006457	0	K04078	groES, HSPE1; chaperonin GroES	0	0	0	Binds to cpn60 in the presence of Mg-ATP and suppresses the ATPase activity of the latter (By similarity)	K04078	groES; chaperonin GroES	K04078	groES; chaperonin GroES	Cytoplasmic	cyto 13.5, cyto_nucl 11.5, mito 9, extr 5, nucl 4.5, E.R._mito 4.5, mito_pero 4.5	Plastid	Soluble	mitochondria	_	0	0	0	N
Host_DN35256_c0_g2_i3::g.11744	m.11744 ORF type:5prime_partial len:437 (+) TRINITY_DN35256_c0_g2_i3:3-1313(+) Hsp90 co-chaperone Cdc37 OS=Homo sapiens GN=CDC37 PE=1 SV=1	Chaperones, heat shock proteins	Heat-shock proteins	X (Chaperones, heat shock proteins)	0.00336507	0.00336507	0.010845	0.000936923	0.000828104	0.000828104	0	0	0.00969245	0.00320933	0	0	0	0	0	-1	0	1	0	0	0	Cdc37 N terminal kinase binding,PF03234.12	19901	0	K09554	CDC37; cell division cycle protein 37	0	0	PI3K-Akt signaling pathway	0	K09554	CDC37; cell division cycle protein 37	K09554	CDC37; cell division cycle protein 37	Nuclear	mito 21, cyto 6.5, cyto_nucl 5, nucl 2.5	Mitochondrion	Soluble	nucleus_or_cytosol	S	0	0	0	N
Host_DN36126_c1_g1_i3::g.113736	m.113736 ORF type:complete len:676 (-) TRINITY_DN36126_c1_g1_i3:363-2390(-) 78 kDa glucose-regulated protein OS=Gallus gallus GN=HSPA5 PE=1 SV=1	Chaperones, heat shock proteins	Heat-shock proteins	X (Chaperones, heat shock proteins)	0.285104	0.0532552	0.152023	0.0167981	0.203354	0.0312769	0.159585	0.0580602	0.173607	0.00310576	0.160688	0.0192727	0	0	0	0	0	0	0	0	0	MreB/Mbl protein,PF06723.11	902	0	K09490	HSPA5, BIP; heat shock 70kDa protein 5	0	0	Protein export,Protein processing in endoplasmic reticulum,Thyroid hormone synthesis,Prion diseases	Heat shock protein	K09490	HSPA5; heat shock 70kDa protein 5	K09490	HSPA5; heat shock 70kDa protein 5	ER	extr 17, E.R. 13	Endoplasmic reticulum	Soluble	secretory_pathway	S	0	0	Y	Y
Host_DN38854_c2_g1_i4::g.54258	m.54258 ORF type:5prime_partial len:505 (-) TRINITY_DN38854_c2_g1_i4:2149-3663(-) Heat shock 70 kDa protein 14 OS=Gallus gallus GN=HSPA14 PE=3 SV=1	Chaperones, heat shock proteins	Heat-shock proteins	X (Chaperones, heat shock proteins)	0	0	0	0	0	0	0	0	0.000546568	0.000546568	0	0	0	0	0	0	0	0	0	0	0	MreB/Mbl protein,PF06723.11	902	0	K03283	HSPA1_8; heat shock 70kDa protein 1/8	0	0	Spliceosome,MAPK signaling pathway,Protein processing in endoplasmic reticulum,Endocytosis,Longevity regulating pathway - multiple species,Antigen processing and presentation,Estrogen signaling pathway,Legionellosis,Toxoplasmosis,Measles,Influenza A,Epstein-Barr virus infection	Heat shock protein	0	0	0	0	Cytoplasmic	cyto_nucl 13, nucl 12.5, cyto 10.5, pero 6	Plastid	Soluble	nucleus_or_cytosol	_	0	0	0	N
Host_DN41309_c0_g5_i2::g.5309	m.5309 ORF type:complete len:297 (-) TRINITY_DN41309_c0_g5_i2:2855-3745(-) Heat shock protein 83 (Fragment) OS=Drosophila miranda GN=Hsp83 PE=3 SV=1	Chaperones, heat shock proteins	Heat-shock proteins	X (Chaperones, heat shock proteins)	0.0421315	0.0421315	0.0654199	0.00643991	0.0327424	0.00316246	0	0	0.0755466	0.00367929	0.0205101	0.0103258	0	0	0	-1	-1	0	0	0	0	Hsp90 protein,PF00183.16	0005524; 0006457; 0006950; 0051082	0	K04079	HSP90A, htpG; molecular chaperone HtpG	0	0	Protein processing in endoplasmic reticulum,PI3K-Akt signaling pathway,Antigen processing and presentation,NOD-like receptor signaling pathway,Plant-pathogen interaction,Progesterone-mediated oocyte maturation,Estrogen signaling pathway,Pathways in cancer,Prostate cancer	Molecular chaperone. Has ATPase activity (By similarity)	K04079	HSP90A; molecular chaperone HtpG	K04079	HSP90A; molecular chaperone HtpG	Nuclear	cyto 13, plas 10, mito 6.5, cyto_nucl 6.5, cyto_golg 6.5	Endoplasmic reticulum	Membrane	nucleus_or_cytosol	_	1	1	0	N
Host_DN24429_c0_g1_i2::g.45811	m.45811 ORF type:complete len:189 (+) TRINITY_DN24429_c0_g1_i2:390-956(+) Heat shock protein beta-2 OS=Rattus norvegicus GN=Hspb2 PE=3 SV=1	Chaperones, heat shock proteins	Heat-shock proteins	X (Chaperones, heat shock proteins)	0.0112751	0.0112751	0	0	0	0	0	0	0	0	0	0	0	0	0	0	0	0	0	0	0	Hsp20/alpha crystallin family,PF00011.19	0	0	K09542	CRYAB; crystallin, alpha B	0	0	Protein processing in endoplasmic reticulum,Longevity regulating pathway - multiple species	Heat shock protein	K09543	HSPB2; heat shock protein beta-2	K09543	HSPB2; heat shock protein beta-2	Nuclear	nucl 22.5, cyto_nucl 14, cyto 4.5, plas 2	Nucleus	Soluble	nucleus_or_cytosol	_	0	0	0	N
Host_DN38473_c0_g3_i5::g.137781	m.137781 ORF type:5prime_partial len:617 (-) TRINITY_DN38473_c0_g3_i5:1088-2938(-) 60 kDa heat shock protein, mitochondrial OS=Rattus norvegicus GN=Hspd1 PE=1 SV=1	Chaperones, heat shock proteins	Heat-shock proteins	X (Chaperones, heat shock proteins)	0.194048	0.0183505	0.134477	0.0043367	0.0753585	0.00408228	0.101824	0.0222523	0.136679	0.00257031	0.0606971	0.00883673	0	1	1	0	1	1	0	0	0	TCP-1/cpn60 chaperonin family,PF00118.22	5524	GroEL: chaperonin GroL,TIGR02348	K04077	groEL, HSPD1; chaperonin GroEL	0	0	RNA degradation,Longevity regulating pathway - worm,Type I diabetes mellitus,Legionellosis,Tuberculosis	Prevents misfolding and promotes the refolding and proper assembly of unfolded polypeptides generated under stress conditions (By similarity)	K04077	groEL; chaperonin GroEL	K04077	groEL; chaperonin GroEL	Mitochondrial	mito 22, cyto 10	Mitochondrion	Soluble	mitochondria	M	0	0	0	N
Host_DN38473_c0_g3_i9::g.137788	m.137788 ORF type:complete len:265 (-) TRINITY_DN38473_c0_g3_i9:1694-2488(-) 60 kDa heat shock protein, mitochondrial OS=Bos taurus GN=HSPD1 PE=1 SV=2	Chaperones, heat shock proteins	Heat-shock proteins	X (Chaperones, heat shock proteins)	0.0423756	0.0423756	0.0982651	0.00519583	0.0606233	0.00298447	0.0370481	0.0370481	0.101048	0.00297363	0.0500082	0.00773721	0	0	0	0	0	0	0	0	0	TCP-1/cpn60 chaperonin family,PF00118.22	5524	0	K04077	groEL, HSPD1; chaperonin GroEL	0	0	RNA degradation,Longevity regulating pathway - worm,Type I diabetes mellitus,Legionellosis,Tuberculosis	Prevents misfolding and promotes the refolding and proper assembly of unfolded polypeptides generated under stress conditions (By similarity)	K04077	groEL; chaperonin GroEL	K04077	groEL; chaperonin GroEL	Cytoplasmic	cyto 26.5, cyto_nucl 15.5	Cytoplasm	Soluble	secretory_pathway	_	0	0	0	N
Host_DN34241_c0_g3_i2::g.36291	m.36291 ORF type:5prime_partial len:727 (+) TRINITY_DN34241_c0_g3_i2:2-2182(+) Heat shock protein 75 kDa, mitochondrial OS=Rattus norvegicus GN=Trap1 PE=1 SV=1	Chaperones, heat shock proteins	Heat-shock proteins	X (Chaperones, heat shock proteins)	0.0118675	0.00640487	0.0261097	0.00161659	0.0113256	0.00141638	0.00375897	0.00375897	0.0231707	0.00131775	0.00219203	0.00219203	0	0	0	-1	0	1	0	0	0	Hsp90 protein,PF00183.16	0005524; 0006457; 0006950; 0051082	0	K09488	TRAP1, HSP75; TNF receptor-associated protein 1	0	0	0	Molecular chaperone. Has ATPase activity (By similarity)	K09488	TRAP1; TNF receptor-associated protein 1	K09488	TRAP1; TNF receptor-associated protein 1	Cytoplasmic	mito 29, cyto_mito 16.5	Plastid	Soluble	mitochondria	M	0	0	0	N
Host_DN37863_c0_g2_i3::g.79532	m.79532 ORF type:complete len:850 (+) TRINITY_DN37863_c0_g2_i3:208-2757(+) Heat shock protein 105 kDa OS=Homo sapiens GN=HSPH1 PE=1 SV=1	Chaperones, heat shock proteins	Heat-shock proteins	X (Chaperones, heat shock proteins)	0.0211627	0.0134095	0.0215917	0.00238828	0.0161802	0.000806413	0.0115306	0.00361112	0.0297394	0.00272904	0.0144437	0.00263352	0	0	0	0	0	0	0	0	0	MreB/Mbl protein,PF06723.11	902	0	K09489	HSPA4; heat shock 70kDa protein 4	0	0	Antigen processing and presentation	Heat shock protein	K09489	HSPA4; heat shock 70kDa protein 4	K09489	HSPA4; heat shock 70kDa protein 4	Nuclear	cyto_nucl 14, nucl 13, cyto 13, cysk 4	Cytoplasm	Soluble	nucleus_or_cytosol	_	0	0	0	N
Host_DN31567_c1_g2_i4::g.209480	m.209480 ORF type:complete len:293 (+) TRINITY_DN31567_c1_g2_i4:669-1547(+) No hit	Chaperones, heat shock proteins	Heat-shock proteins	X (Chaperones, heat shock proteins)	0	0	0	0	0	0	0	0	0	0	0.000302781	0.000302781	0	0	0	0	0	0	0	0	0	Hsp20/alpha crystallin family,PF00011.19	0	0	0	0	0	0	0	0	0	0	0	0	Nuclear	cyto 27, mito 3	Cytoplasm	Soluble	nucleus_or_cytosol	_	0	0	0	N
Host_DN38844_c1_g1_i5::g.53998	m.53998 ORF type:complete len:1293 (-) TRINITY_DN38844_c1_g1_i5:2255-6133(-) Heat shock 70 kDa protein 12A OS=Homo sapiens GN=HSPA12A PE=1 SV=2	Chaperones, heat shock proteins	Heat-shock proteins	X (Chaperones, heat shock proteins)	0.00332311	0.00189492	0.00868411	0.00118282	0.0121616	0.00413579	0.0072486	0.00134602	0.012169	0.000417651	0.0189509	0.0019297	0	-1	0	0	0	0	0	0	0	0	0	0	0	0	0	0	0	0	0	0	0	0	Nuclear	nucl 20, cyto 10, mito_nucl 10	Cytoplasm	Soluble	nucleus_or_cytosol	_	0	0	0	N
Host_DN39928_c3_g2_i3::g.141377	m.141377 ORF type:complete len:412 (+) TRINITY_DN39928_c3_g2_i3:93-1328(+) Short-chain specific acyl-CoA dehydrogenase, mitochondrial OS=Rattus norvegicus GN=Acads PE=1 SV=2	Lipid metabolism	fatty acid beta oxidation	X (Fatty acid beta oxidation)	0	0	0	0	0	0	0	0	0.000893658	0.000893658	0	0	0	0	0	0	0	0	0	0	0	Acyl-CoA dehydrogenase, N-terminal domain,PF02771.14	0008152; 0016627; 0050660; 0055114	0	K00248	ACADS, bcd; butyryl-CoA dehydrogenase [EC:1.3.8.1]	1.3.8.1	4085	Fatty acid degradation,Valine, leucine and isoleucine degradation,Butanoate metabolism,Carbon metabolism,Fatty acid metabolism	acyl-CoA dehydrogenase	K00248	ACADS; butyryl-CoA dehydrogenase [EC:1.3.8.1]	K00248	ACADS; butyryl-CoA dehydrogenase [EC:1.3.8.1]	Mitochondrial	mito 24, cyto 6	Mitochondrion	Soluble	mitochondria	M	0	0	0	N
Host_DN39022_c1_g1_i2::g.17827	m.17827 ORF type:complete len:421 (+) TRINITY_DN39022_c1_g1_i2:37-1299(+) Medium-chain specific acyl-CoA dehydrogenase, mitochondrial OS=Sus scrofa GN=ACADM PE=1 SV=3	Lipid metabolism	fatty acid beta oxidation	X (Fatty acid beta oxidation)	0.00452598	0.000585743	0.00687202	0.000547898	0.000644738	0.000644738	0.00334563	0.00179705	0.00959107	0.000776338	0.00238572	0.00146515	0	0	1	0	0	0	0	0	0	Acyl-CoA dehydrogenase, N-terminal domain,PF02771.14	0008152; 0016627; 0050660; 0055114	0	K00249	ACADM, acd; acyl-CoA dehydrogenase [EC:1.3.8.7]	1.3.8.7	3995	Fatty acid degradation,Valine, leucine and isoleucine degradation,beta-Alanine metabolism,Propanoate metabolism,Carbon metabolism,Fatty acid metabolism,PPAR signaling pathway	acyl-CoA dehydrogenase	K00249	ACADM; acyl-CoA dehydrogenase [EC:1.3.8.7]	K00249	ACADM; acyl-CoA dehydrogenase [EC:1.3.8.7]	Mitochondrial	mito 31	Mitochondrion	Soluble	mitochondria	M	0	0	0	N
Host_DN41664_c1_g5_i6::g.166806	m.166806 ORF type:complete len:714 (-) TRINITY_DN41664_c1_g5_i6:2297-4438(-) Peroxisomal bifunctional enzyme OS=Danio rerio GN=ehhadh PE=2 SV=1	Lipid metabolism	fatty acid beta oxidation	X (Fatty acid beta oxidation)	0.0182591	0.00332039	0.00230127	0.00115099	0.000253193	0.000253193	0.0120547	0.00158573	0	0	0	0	0	1	0	1	1	0	0	0	0	Enoyl-CoA hydratase/isomerase,PF16113.3	3860	0	K07514	EHHADH; enoyl-CoA hydratase, 3-hydroxyacyl-CoA dehydrogenase, 3,2-trans-enoyl-CoA isomerase [EC:4.2.1.17 1.1.1.35 5.3.3.8]	4.2.1.17; 1.1.1.35; 5.3.3.8	0004300; 0003857; 0004165	Fatty acid degradation,Valine, leucine and isoleucine degradation,Lysine degradation,Tryptophan metabolism,beta-Alanine metabolism,Aminobenzoate degradation,Propanoate metabolism,Butanoate metabolism,Caprolactam degradation,Carbon metabolism,Fatty acid metabolism,PPAR signaling pathway,Peroxisome	Dehydrogenase	K07514	EHHADH; enoyl-CoA hydratase / 3-hydroxyacyl-CoA dehydrogenase / 3,2-trans-enoyl-CoA isomerase [EC:4.2.1.17 1.1.1.35 5.3.3.8]	K07514	EHHADH; enoyl-CoA hydratase / 3-hydroxyacyl-CoA dehydrogenase / 3,2-trans-enoyl-CoA isomerase [EC:4.2.1.17 1.1.1.35 5.3.3.8]	Mitochondrial	cyto 22, cyto_nucl 16.5, nucl 7	Peroxisome	Soluble	nucleus_or_cytosol	_	0	0	0	N
Host_DN38692_c0_g6_i1::g.7533	m.7533 ORF type:5prime_partial len:163 (+) TRINITY_DN38692_c0_g6_i1:3-491(+) Enoyl-CoA hydratase, mitochondrial OS=Mus musculus GN=Echs1 PE=1 SV=1	Lipid metabolism	fatty acid beta oxidation	X (Fatty acid beta oxidation)	0	0	0	0	0	0	0	0	0.00252677	0.00252677	0	0	0	0	0	0	0	0	0	0	0	Enoyl-CoA hydratase/isomerase,PF16113.3	3860	0	K07511	ECHS1; enoyl-CoA hydratase [EC:4.2.1.17]	4.2.1.17	4300	Fatty acid elongation,Fatty acid degradation,Valine, leucine and isoleucine degradation,Lysine degradation,Tryptophan metabolism,beta-Alanine metabolism,Aminobenzoate degradation,Propanoate metabolism,Butanoate metabolism,Caprolactam degradation,Carbon metabolism,Fatty acid metabolism	Enoyl-CoA hydratase	K07511	ECHS1; enoyl-CoA hydratase [EC:4.2.1.17]	K07511	ECHS1; enoyl-CoA hydratase [EC:4.2.1.17]	Mitochondrial	mito 29	Mitochondrion	Soluble	mitochondria	M	0	0	0	N
Host_DN38692_c0_g6_i2::g.7534	m.7534 ORF type:5prime_partial len:305 (+) TRINITY_DN38692_c0_g6_i2:3-917(+) Enoyl-CoA hydratase, mitochondrial OS=Mus musculus GN=Echs1 PE=1 SV=1	Lipid metabolism	fatty acid beta oxidation	X (Fatty acid beta oxidation)	0.018033	0.00474016	0.00205293	0.00205293	0.00820031	0.00143482	0.0109807	0.0056482	0.00304739	0.0016036	0.00290829	0.00290829	0	0	0	0	0	0	0	0	0	Enoyl-CoA hydratase/isomerase,PF16113.3	3860	0	K07511	ECHS1; enoyl-CoA hydratase [EC:4.2.1.17]	4.2.1.17	4300	Fatty acid elongation,Fatty acid degradation,Valine, leucine and isoleucine degradation,Lysine degradation,Tryptophan metabolism,beta-Alanine metabolism,Aminobenzoate degradation,Propanoate metabolism,Butanoate metabolism,Caprolactam degradation,Carbon metabolism,Fatty acid metabolism	Enoyl-CoA hydratase	K07511	ECHS1; enoyl-CoA hydratase [EC:4.2.1.17]	K07511	ECHS1; enoyl-CoA hydratase [EC:4.2.1.17]	Mitochondrial	mito 29	Plastid	Soluble	mitochondria	M	0	0	0	N
Host_DN39000_c0_g2_i3::g.74877	m.74877 ORF type:complete len:287 (+) TRINITY_DN39000_c0_g2_i3:61-921(+) Peroxisomal 2,4-dienoyl-CoA reductase OS=Danio rerio GN=decr2 PE=2 SV=1	Lipid metabolism	fatty acid beta oxidation	X (Fatty acid beta oxidation)	0	0	0	0	0.0022166	0.00114	0.00491316	0.00263903	0.00635638	0.000804308	0.00226698	0.00114745	0	0	0	0	0	0	0	0	0	KR domain,PF08659.8	0	0	K13237	DECR2; peroxisomal 2,4-dienoyl-CoA reductase [EC:1.3.1.34]	1.3.1.34	8670	Peroxisome	)-reductase	K13237	DECR2; peroxisomal 2,4-dienoyl-CoA reductase [EC:1.3.1.34]	K13237	DECR2; peroxisomal 2,4-dienoyl-CoA reductase [EC:1.3.1.34]	Mitochondrial	cyto 20, cyto_nucl 13, mito 8.5, E.R._mito 6.5	Plastid	Soluble	nucleus_or_cytosol	_	1	1	0	N
Host_DN39299_c0_g2_i5::g.11589	m.11589 ORF type:5prime_partial len:647 (+) TRINITY_DN39299_c0_g2_i5:1-1941(+) Acyl-CoA dehydrogenase family member 10 OS=Mus musculus GN=Acad10 PE=1 SV=1	Lipid metabolism	fatty acid beta oxidation	X (Fatty acid beta oxidation)	0	0	0	0	0	0	0.00322659	0.00168424	0.000284283	0.000284283	0.000273721	0.000273721	0	0	0	0	0	0	0	0	0	Acyl-CoA dehydrogenase, N-terminal domain,PF02771.14	0008152; 0016627; 0050660; 0055114	0	K11729	ACAD10; acyl-CoA dehydrogenase family member 10	0	0	0	0	K11729	ACAD10; acyl-CoA dehydrogenase family member 10	K11729	ACAD10; acyl-CoA dehydrogenase family member 10	PlasmaMembrane	mito 13.5, cyto_mito 8.5, plas 6, nucl 4, pero 3, cysk_plas 3	Plastid	Soluble	secretory_pathway	M	1	1	0	N
Host_DN39299_c0_g2_i7::g.11593	m.11593 ORF type:complete len:1150 (+) TRINITY_DN39299_c0_g2_i7:133-3582(+) Acyl-CoA dehydrogenase family member 10 OS=Mus musculus GN=Acad10 PE=1 SV=1	Lipid metabolism	fatty acid beta oxidation	X (Fatty acid beta oxidation)	0	0	0	0	0	0	0.000854219	0.000854219	0	0	0	0	0	0	0	0	0	0	0	0	0	haloacid dehalogenase-like hydrolase,PF00702.24	0	HAD-1A3-hyp: epoxide hydrolase N-terminal domain-like phosphatase,TIGR02247	K11729	ACAD10; acyl-CoA dehydrogenase family member 10	0	0	0	0	K11729	ACAD10; acyl-CoA dehydrogenase family member 10	K11729	ACAD10; acyl-CoA dehydrogenase family member 10	Cytoplasmic	mito 23.5, cyto_mito 13.8333, mito_pero 13.1667, nucl 4	Plastid	Soluble	mitochondria	M	0	0	0	N
Host_DN40570_c1_g4_i2::g.40541	m.40541 ORF type:5prime_partial len:474 (-) TRINITY_DN40570_c1_g4_i2:952-2373(-) Trifunctional enzyme subunit beta, mitochondrial OS=Pan troglodytes GN=HADHB PE=2 SV=1	Lipid metabolism	fatty acid beta oxidation	X (Fatty acid beta oxidation)	0	0	0	0	0	0	0	0	0.016876	0.00235813	0.00467294	0.00467294	0	0	0	0	0	0	0	0	0	Thiolase, N-terminal domain,PF00108.21	0008152; 0016747	AcCoA-C-Actrans: acetyl-CoA C-acyltransferase,TIGR01930	K07509	HADHB; acetyl-CoA acyltransferase [EC:2.3.1.16]	2.3.1.16	3988	Fatty acid elongation,Fatty acid degradation,Valine, leucine and isoleucine degradation,Fatty acid metabolism	acetyl-coa acetyltransferase	K07509	HADHB; acetyl-CoA acyltransferase [EC:2.3.1.16]	K07509	HADHB; acetyl-CoA acyltransferase [EC:2.3.1.16]	Mitochondrial	nucl 18, cyto_nucl 17.5, cyto 13	Nucleus	Soluble	nucleus_or_cytosol	_	0	0	0	N
Host_DN34442_c0_g1_i4::g.116918	m.116918 ORF type:5prime_partial len:667 (-) TRINITY_DN34442_c0_g1_i4:829-2829(-) Peroxisomal acyl-coenzyme A oxidase 1 OS=Cavia porcellus GN=ACOX1 PE=2 SV=1	Lipid metabolism	fatty acid beta oxidation	X (Fatty acid beta oxidation)	0.00209092	0.00209092	0	0	0	0	0.0047517	0.000663802	0	0	0	0	0	0	0	0	0	0	0	0	0	Acyl-coenzyme A oxidase N-terminal,PF14749.4	0	0	K00232	E1.3.3.6, ACOX1, ACOX3; acyl-CoA oxidase [EC:1.3.3.6]	1.3.3.6	3997	Fatty acid degradation,alpha-Linolenic acid metabolism,Biosynthesis of unsaturated fatty acids,Fatty acid metabolism,PPAR signaling pathway,cAMP signaling pathway,Peroxisome	acyl-CoA dehydrogenase	K00232	E1.3.3.6; acyl-CoA oxidase [EC:1.3.3.6]	K00232	E1.3.3.6; acyl-CoA oxidase [EC:1.3.3.6]	Peroxisomal	cyto 23, nucl 6, mito 1.5, E.R._mito 1.5	Plastid	Soluble	nucleus_or_cytosol	_	0	0	0	N
Host_DN34874_c0_g1_i9::g.215370	m.215370 ORF type:complete len:541 (+) TRINITY_DN34874_c0_g1_i9:17-1639(+) Propionyl-CoA carboxylase beta chain, mitochondrial OS=Sus scrofa GN=PCCB PE=2 SV=1	Lipid metabolism	fatty acid beta oxidation	X (Fatty acid beta oxidation)	0.0440597	0.0100376	0.00763602	0.00137005	0.0153564	0.00283924	0.0241622	0.00995194	0.0105124	0.00290855	0.0155979	0.00231389	1	1	0	1	0	0	0	0	0	Carboxyl transferase domain,PF01039.20	0	0	K01966	PCCB, pccB; propionyl-CoA carboxylase beta chain [EC:6.4.1.3]	6.4.1.3	4658	Valine, leucine and isoleucine degradation,Glyoxylate and dicarboxylate metabolism,Propanoate metabolism,Carbon metabolism	carboxylase	K01966	PCCB; propionyl-CoA carboxylase beta chain [EC:6.4.1.3 2.1.3.15]	K01966	PCCB; propionyl-CoA carboxylase beta chain [EC:6.4.1.3 2.1.3.15]	Mitochondrial	mito 24, cyto_mito 16, cyto 6	Plastid	Soluble	mitochondria	M	0	0	0	N
Host_DN36692_c0_g1_i1::g.169913	m.169913 ORF type:complete len:637 (+) TRINITY_DN36692_c0_g1_i1:48-1958(+) Very long-chain specific acyl-CoA dehydrogenase, mitochondrial OS=Rattus norvegicus GN=Acadvl PE=1 SV=1	Lipid metabolism	fatty acid beta oxidation	X (Fatty acid beta oxidation)	0.00539388	0.00281964	0.00486104	0.000514339	0.00452237	0.000295604	0.00503605	0.00181293	0.00948888	0.00233767	0.00556843	0.00124626	0	0	0	0	0	0	0	0	0	Acyl-CoA dehydrogenase, N-terminal domain,PF02771.14	0008152; 0016627; 0050660; 0055114	0	K09479	ACADVL; very long chain acyl-CoA dehydrogenase [EC:1.3.8.9]	1.3.8.9	17099	Fatty acid degradation,Fatty acid metabolism	acyl-CoA dehydrogenase	K09479	ACADVL; very long chain acyl-CoA dehydrogenase [EC:1.3.8.9]	K09479	ACADVL; very long chain acyl-CoA dehydrogenase [EC:1.3.8.9]	Chloroplast	mito 15.5, cyto_mito 10.6667, nucl 9, cyto_nucl 7.83333, E.R._mito 7.83333	Mitochondrion	Soluble	mitochondria	M	0	0	Y	N
Host_DN37852_c5_g4_i5::g.79004	m.79004 ORF type:5prime_partial len:154 (+) TRINITY_DN37852_c5_g4_i5:2-463(+) Enoyl-CoA delta isomerase 2, mitochondrial OS=Homo sapiens GN=ECI2 PE=1 SV=4	Lipid metabolism	fatty acid beta oxidation	X (Fatty acid beta oxidation)	0	0	0.000660686	0.000660686	0	0	0	0	0.00120031	0.00120031	0	0	0	0	0	0	0	0	0	0	0	Enoyl-CoA hydratase/isomerase,PF00378.18	0003824; 0008152	0	K13239	PECI; peroxisomal 3,2-trans-enoyl-CoA isomerase [EC:5.3.3.8]	5.3.3.8	4165	Fatty acid degradation,Peroxisome	Acyl-CoA binding domain containing	K13239	ECI2; Delta3-Delta2-enoyl-CoA isomerase [EC:5.3.3.8]	K13239	ECI2; Delta3-Delta2-enoyl-CoA isomerase [EC:5.3.3.8]	Extracellular	extr 20, nucl 6, mito 3	Plastid	Soluble	secretory_pathway	S	0	0	0	N
Host_DN41393_c3_g3_i5::g.2792	m.2792 ORF type:complete len:416 (-) TRINITY_DN41393_c3_g3_i5:2174-3421(-) 3-ketoacyl-CoA thiolase, peroxisomal OS=Homo sapiens GN=ACAA1 PE=1 SV=2	Lipid metabolism	fatty acid beta oxidation	X (Fatty acid beta oxidation)	0.00113506	0.00113506	0	0	0	0	0	0	0	0	0	0	0	0	0	0	0	0	0	0	0	Thiolase, N-terminal domain,PF00108.21	0008152; 0016747	AcCoA-C-Actrans: acetyl-CoA C-acyltransferase,TIGR01930	K07513	ACAA1; acetyl-CoA acyltransferase 1 [EC:2.3.1.16]	2.3.1.16	3988	Fatty acid degradation,Valine, leucine and isoleucine degradation,alpha-Linolenic acid metabolism,Biosynthesis of unsaturated fatty acids,Fatty acid metabolism,PPAR signaling pathway,Peroxisome	acetyl-coa acetyltransferase	K07513	ACAA1; acetyl-CoA acyltransferase 1 [EC:2.3.1.16]	K07513	ACAA1; acetyl-CoA acyltransferase 1 [EC:2.3.1.16]	Peroxisomal	cyto 10, cysk 8, cyto_pero 7.5, mito 7, pero 3, nucl 2	Plastid	Soluble	nucleus_or_cytosol	_	1	0	0	N
Host_DN34497_c1_g5_i2::g.116956	m.116956 ORF type:5prime_partial len:262 (+) TRINITY_DN34497_c1_g5_i2:2-787(+) 3-hydroxyacyl-CoA dehydrogenase type-2 OS=Homo sapiens GN=HSD17B10 PE=1 SV=3	Lipid metabolism	fatty acid beta oxidation	X (Fatty acid beta oxidation)	0.0122413	0.00672503	0.00358149	0.00182285	0.00775626	0.00173694	0.00596393	0.00386601	0.00531635	0.00304705	0.00169372	0.00169372	0	0	0	0	0	0	0	0	0	KR domain,PF08659.8	0	0	K08683	HSD17B10; 3-hydroxyacyl-CoA dehydrogenase, 3-hydroxy-2-methylbutyryl-CoA dehydrogenase [EC:1.1.1.35 1.1.1.178]	1.1.1.35; 1.1.1.178	0003857; 0047015	Valine, leucine and isoleucine degradation,Alzheimer''s disease	0	K08683	HSD17B10; 3-hydroxyacyl-CoA dehydrogenase / 3-hydroxy-2-methylbutyryl-CoA dehydrogenase [EC:1.1.1.35 1.1.1.178]	K08683	HSD17B10; 3-hydroxyacyl-CoA dehydrogenase / 3-hydroxy-2-methylbutyryl-CoA dehydrogenase [EC:1.1.1.35 1.1.1.178]	Mitochondrial	extr 11, plas 8, pero 6, mito 3, lyso 3	Mitochondrion	Soluble	nucleus_or_cytosol	M	0	0	0	N
Host_DN34497_c1_g6_i2::g.116963	m.116963 ORF type:complete len:261 (+) TRINITY_DN34497_c1_g6_i2:129-911(+) 3-hydroxyacyl-CoA dehydrogenase type-2 OS=Drosophila melanogaster GN=scu PE=1 SV=1	Lipid metabolism	fatty acid beta oxidation	X (Fatty acid beta oxidation)	0	0	0	0	0	0	0	0	0	0	0.00102014	0.00102014	0	0	0	0	0	0	0	0	0	KR domain,PF08659.8	0	0	K08683	HSD17B10; 3-hydroxyacyl-CoA dehydrogenase, 3-hydroxy-2-methylbutyryl-CoA dehydrogenase [EC:1.1.1.35 1.1.1.178]	1.1.1.35; 1.1.1.178	0003857; 0047015	Valine, leucine and isoleucine degradation,Alzheimer''s disease	0	K08683	HSD17B10; 3-hydroxyacyl-CoA dehydrogenase / 3-hydroxy-2-methylbutyryl-CoA dehydrogenase [EC:1.1.1.35 1.1.1.178]	K08683	HSD17B10; 3-hydroxyacyl-CoA dehydrogenase / 3-hydroxy-2-methylbutyryl-CoA dehydrogenase [EC:1.1.1.35 1.1.1.178]	Cytoplasmic	plas 10, extr 8, pero 5, cysk_plas 5, mito 3, E.R. 3, E.R._mito 3, cyto_pero 3	Peroxisome	Soluble	secretory_pathway	M	0	0	0	N
Host_DN35855_c0_g1_i7::g.69512	m.69512 ORF type:complete len:352 (+) TRINITY_DN35855_c0_g1_i7:150-1205(+) 2,4-dienoyl-CoA reductase, mitochondrial OS=Rattus norvegicus GN=Decr1 PE=1 SV=2	Lipid metabolism	fatty acid beta oxidation	X (Fatty acid beta oxidation)	0.00694293	0.00694293	0	0	0	0	0	0	0	0	0.00453395	0.00453395	0	0	0	0	0	0	0	0	0	KR domain,PF08659.8	0	0	K13236	DECR1; 2,4-dienoyl-CoA reductase, mitochondrial [EC:1.3.1.34]	1.3.1.34	8670	0	0	K13236	DECR1; 2,4-dienoyl-CoA reductase, mitochondrial [EC:1.3.1.34]	K13236	DECR1; 2,4-dienoyl-CoA reductase, mitochondrial [EC:1.3.1.34]	Mitochondrial	mito 17, cyto_nucl 6, nucl 5.5, cyto 5.5, pero 4	Plastid	Soluble	nucleus_or_cytosol	M	0	0	0	N
Host_DN39614_c2_g1_i7::g.28038	m.28038 ORF type:5prime_partial len:272 (+) TRINITY_DN39614_c2_g1_i7:1-816(+) Hydroxyacyl-coenzyme A dehydrogenase, mitochondrial OS=Sus scrofa GN=HADH PE=1 SV=2	Lipid metabolism	fatty acid beta oxidation	X (Fatty acid beta oxidation)	0.0323891	0.00726055	0.0269959	0.00263378	0.0239865	0.00100154	0.0313296	0.00661292	0.0381726	0.00552617	0.0218571	0.00204236	0	0	0	0	0	0	0	0	0	3-hydroxyacyl-CoA dehydrogenase, NAD binding domain,PF02737.16	0003857; 0006631; 0016491; 0055114	0	K00022	HADH; 3-hydroxyacyl-CoA dehydrogenase [EC:1.1.1.35]	1.1.1.35	3857	Fatty acid elongation,Fatty acid degradation,Valine, leucine and isoleucine degradation,Geraniol degradation,Lysine degradation,Tryptophan metabolism,Butanoate metabolism,Caprolactam degradation,Fatty acid metabolism	Dehydrogenase	K00022	HADH; 3-hydroxyacyl-CoA dehydrogenase [EC:1.1.1.35]	K00022	HADH; 3-hydroxyacyl-CoA dehydrogenase [EC:1.1.1.35]	Cytoplasmic	cyto 17, mito 11, nucl 3	Plastid	Soluble	nucleus_or_cytosol	_	0	0	0	N
Host_DN39911_c6_g1_i10::g.140357	m.140357 ORF type:5prime_partial len:798 (+) TRINITY_DN39911_c6_g1_i10:3-2396(+) Trifunctional enzyme subunit alpha, mitochondrial OS=Homo sapiens GN=HADHA PE=1 SV=2	Lipid metabolism	fatty acid beta oxidation	X (Fatty acid beta oxidation)	0.00814833	0.00417554	0.00721244	0.00139787	0.00502993	0.00031667	0.0101587	0.000901664	0.0124193	0.00151519	0.00788018	0.00192171	0	0	0	0	0	0	0	0	0	Enoyl-CoA hydratase/isomerase,PF16113.3	3860	fa_ox_alpha_mit: fatty acid oxidation complex, alpha subunit, mitochondrial,TIGR02441	K07515	HADHA; enoyl-CoA hydratase, long-chain 3-hydroxyacyl-CoA dehydrogenase [EC:4.2.1.17 1.1.1.211]	4.2.1.17; 1.1.1.211	0004300; 0016509	Fatty acid elongation,Fatty acid degradation,Valine, leucine and isoleucine degradation,Lysine degradation,Tryptophan metabolism,beta-Alanine metabolism,Aminobenzoate degradation,Propanoate metabolism,Butanoate metabolism,Caprolactam degradation,Biosynthesis of unsaturated fatty acids,Carbon metabolism,Fatty acid metabolism	Dehydrogenase	K07515	HADHA; enoyl-CoA hydratase / long-chain 3-hydroxyacyl-CoA dehydrogenase [EC:4.2.1.17 1.1.1.211]	K07515	HADHA; enoyl-CoA hydratase / long-chain 3-hydroxyacyl-CoA dehydrogenase [EC:4.2.1.17 1.1.1.211]	Mitochondrial	cyto 18.5, cyto_nucl 13, nucl 6.5, E.R._mito 3.5, mito 3	Plastid	Soluble	nucleus_or_cytosol	_	0	0	0	N
Host_DN40570_c1_g4_i7::g.40549	m.40549 ORF type:5prime_partial len:526 (-) TRINITY_DN40570_c1_g4_i7:1152-2729(-) Trifunctional enzyme subunit beta, mitochondrial OS=Homo sapiens GN=HADHB PE=1 SV=3	Lipid metabolism	fatty acid beta oxidation	X (Fatty acid beta oxidation)	0.0131642	0.00555973	0.0137228	7.09259e-05	0.0100536	0.000820423	0.0121013	0.00495442	0.0181224	0.00208967	0.0119606	0.00240345	0	0	0	0	0	0	0	0	0	Thiolase, N-terminal domain,PF00108.21	0008152; 0016747	AcCoA-C-Actrans: acetyl-CoA C-acyltransferase,TIGR01930	K07509	HADHB; acetyl-CoA acyltransferase [EC:2.3.1.16]	2.3.1.16	3988	Fatty acid elongation,Fatty acid degradation,Valine, leucine and isoleucine degradation,Fatty acid metabolism	acetyl-coa acetyltransferase	K07509	HADHB; acetyl-CoA acyltransferase [EC:2.3.1.16]	K07509	HADHB; acetyl-CoA acyltransferase [EC:2.3.1.16]	Mitochondrial	cyto_nucl 17.5, nucl 17, cyto 14	Nucleus	Soluble	nucleus_or_cytosol	_	0	0	0	N
Host_DN38561_c0_g1_i2::g.13886	m.13886 ORF type:complete len:179 (+) TRINITY_DN38561_c0_g1_i2:4048-4584(+) Methylmalonyl-CoA epimerase, mitochondrial OS=Mus musculus GN=Mcee PE=1 SV=1	Lipid metabolism	fatty acid beta oxidation	X (Fatty acid beta oxidation)	0	0	0	0	0.00306623	0.00306623	0	0	0	0	0.00164557	0.00164557	0	0	0	0	0	0	0	0	0	Glyoxalase/Bleomycin resistance protein/Dioxygenase superfamily,PF13669.4	0	metmalonyl_epim: methylmalonyl-CoA epimerase,TIGR03081	K05606	MCEE, epi; methylmalonyl-CoA/ethylmalonyl-CoA epimerase [EC:5.1.99.1]	5.1.99.1	4493	Valine, leucine and isoleucine degradation,Glyoxylate and dicarboxylate metabolism,Propanoate metabolism,Carbon fixation pathways in prokaryotes,Carbon metabolism	glyoxalase bleomycin resistance protein dioxygenase	K05606	MCEE; methylmalonyl-CoA/ethylmalonyl-CoA epimerase [EC:5.1.99.1]	K05606	MCEE; methylmalonyl-CoA/ethylmalonyl-CoA epimerase [EC:5.1.99.1]	Mitochondrial	extr 12, cyto 11, cyto_nucl 9.5, nucl 4, mito 4	Plastid	Soluble	nucleus_or_cytosol	_	0	0	0	N
Host_DN38561_c0_g1_i14::g.13927	m.13927 ORF type:3prime_partial len:148 (+) TRINITY_DN38561_c0_g1_i14:35-475(+) Methylmalonyl-CoA epimerase, mitochondrial OS=Mus musculus GN=Mcee PE=1 SV=1	Lipid metabolism	fatty acid beta oxidation	X (Fatty acid beta oxidation)	0.0112283	0.0112283	0	0	0	0	0.00668066	0.00348221	0.00437254	0.00437254	0	0	0	0	0	0	0	0	0	0	0	Glyoxalase/Bleomycin resistance protein/Dioxygenase superfamily,PF13669.4	0	metmalonyl_epim: methylmalonyl-CoA epimerase,TIGR03081	0	0	0	0	0	glyoxalase bleomycin resistance protein dioxygenase	K05606	MCEE; methylmalonyl-CoA/ethylmalonyl-CoA epimerase [EC:5.1.99.1]	K05606	MCEE; methylmalonyl-CoA/ethylmalonyl-CoA epimerase [EC:5.1.99.1]	Mitochondrial	mito 25, cyto 3, extr 2, cyto_pero 2, cyto_golg 2	Plastid	Soluble	mitochondria	M	0	0	0	N
Host_DN41565_c1_g3_i10::g.44090	m.44090 ORF type:complete len:419 (-) TRINITY_DN41565_c1_g3_i10:2346-3602(-) Hypoxia-inducible factor 1-alpha inhibitor OS=Mus musculus GN=Hif1an PE=1 SV=2	Hypoxia	Hypoxia-inducible factor 1-alpha inhibitor (FIH)	X (FIH)	0.0940953	0.0340717	0	0	0	0	0.489625	0.294067	0	0	0.00613384	0.00613384	1	1	0	1	1	0	0	0	0	Cupin-like domain,PF13621.4	0	0	K18055	HIF1AN; hypoxia-inducible factor 1-alpha inhibitor (HIF hydroxylase) [EC:1.14.11.30]	1.14.11.30	0	0	0	K18055	HIF1AN; hypoxia-inducible factor 1-alpha inhibitor (HIF hydroxylase) [EC:1.14.11.30]	K18055	HIF1AN; hypoxia-inducible factor 1-alpha inhibitor (HIF hydroxylase) [EC:1.14.11.30]	Nuclear	extr 24, lyso 3, plas 2, nucl 1.5, cyto_nucl 1.5	Extracellular	Soluble	secretory_pathway	S	0	0	Y	Y
Host_DN41565_c1_g3_i2::g.44080	m.44080 ORF type:complete len:193 (-) TRINITY_DN41565_c1_g3_i2:3258-3836(-) Hypoxia-inducible factor 1-alpha inhibitor OS=Mus musculus GN=Hif1an PE=1 SV=2	Hypoxia	Hypoxia-inducible factor 1-alpha inhibitor (FIH)	X (FIH)	0.0339549	0.0175868	0	0	0	0	0.253907	0.132368	0	0	0.00920958	0.00920958	1	1	0	1	1	0	0	0	0	Cupin-like domain,PF13621.4	0	0	0	0	0	0	0	0	K18055	HIF1AN; hypoxia-inducible factor 1-alpha inhibitor (HIF hydroxylase) [EC:1.14.11.30]	K18055	HIF1AN; hypoxia-inducible factor 1-alpha inhibitor (HIF hydroxylase) [EC:1.14.11.30]	Nuclear	cyto_nucl 14.5, cyto 14, nucl 9, mito 4, pero 3	Mitochondrion	Soluble	nucleus_or_cytosol	_	0	0	0	N
Host_DN41565_c1_g3_i2::g.44081	m.44081 ORF type:complete len:175 (-) TRINITY_DN41565_c1_g3_i2:2346-2870(-) Hypoxia-inducible factor 1-alpha inhibitor OS=Mus musculus GN=Hif1an PE=1 SV=2	Hypoxia	Hypoxia-inducible factor 1-alpha inhibitor (FIH)	X (FIH)	0	0	0	0	0	0	0.567097	0.341178	0	0	0	0	0	0	0	1	1	0	-1	0	0	Cupin-like domain,PF13621.4	0	0	0	0	0	0	0	0	K18055	HIF1AN; hypoxia-inducible factor 1-alpha inhibitor (HIF hydroxylase) [EC:1.14.11.30]	K18055	HIF1AN; hypoxia-inducible factor 1-alpha inhibitor (HIF hydroxylase) [EC:1.14.11.30]	Cytoplasmic	extr 27, E.R. 3	Extracellular	Soluble	secretory_pathway	S	0	0	Y	Y
Host_DN40230_c0_g2_i2::g.186187	m.186187 ORF type:complete len:242 (-) TRINITY_DN40230_c0_g2_i2:2103-2828(-) Giant hemoglobin linker AV-1 chain OS=Lamellibrachia sp. PE=1 SV=1	Globins	extracellular globin linker chain	X (Globins)	3.97161	0.630188	2.4942	0.0460816	0.29533	0.00785942	2.91353	0.431137	2.17359	0.380466	0.282201	0.0448671	0	1	1	0	1	1	0	0	0	Annelid erythrocruorin linker subunit C-terminus,PF16915.3	0	0	0	0	0	0	0	0	0	0	0	0	Extracellular	extr 32	Extracellular	Soluble	secretory_pathway	S	0	0	Y	Y
Host_DN39002_c6_g2_i1::g.17099	m.17099 ORF type:5prime_partial len:270 (+) TRINITY_DN39002_c6_g2_i1:3-812(+) Giant extracellular hemoglobin linker 2 chain OS=Tylorrhynchus heterochaetus PE=1 SV=1	Globins	extracellular globin linker chain	X (Globins)	2.61238	0.446155	1.39088	0.124768	0.111228	0.00963337	2.05927	0.345294	1.15722	0.16934	0.102807	0.0181388	0	1	1	1	1	1	0	0	0	Low-density lipoprotein receptor domain class A,PF00057.16	5515	0	0	0	0	0	0	0	0	0	0	0	Extracellular	extr 26, lyso 5	Extracellular	Soluble	secretory_pathway	S	0	0	Y	Y
Host_DN38402_c0_g4_i1::g.137230	m.137230 ORF type:5prime_partial len:251 (+) TRINITY_DN38402_c0_g4_i1:2-754(+) Giant extracellular hemoglobin linker 2 chain OS=Tylorrhynchus heterochaetus PE=1 SV=1	Globins	extracellular globin linker chain (potentially hitherto undescribed isoform)	X (Globins)	0.481358	0.0717871	0.745719	0.0535158	0.105133	0.00475549	0.614209	0.210159	0.590841	0.0978057	0.0977978	0.0134741	0	1	1	0	1	1	0	0	0	Annelid erythrocruorin linker subunit C-terminus,PF16915.3	0	0	0	0	0	0	0	0	0	0	0	0	Extracellular	extr 29	Plastid	Soluble	secretory_pathway	S	1	1	0	N
Host_DN37139_c0_g1_i6::g.64227	m.64227 ORF type:complete len:271 (+) TRINITY_DN37139_c0_g1_i6:2590-3402(+) Giant hemoglobin linker AV-1 chain OS=Lamellibrachia sp. PE=1 SV=1	Globins	extracellular globin linker chain (potentially hitherto undescribed isoform)	X (Globins)	0	0	0	0	0	0	0.00218111	0.00218111	0	0	0	0	0	0	0	0	0	0	0	0	0	0	0	0	0	0	0	0	0	0	0	0	0	0	Extracellular	extr 28, lyso 3	Plastid	Soluble	secretory_pathway	S	0	0	Y	Y
Host_DN39002_c6_g3_i1::g.17105	m.17105 ORF type:5prime_partial len:310 (+) TRINITY_DN39002_c6_g3_i1:1-930(+) Giant extracellular hemoglobin linker 2 chain OS=Tylorrhynchus heterochaetus PE=1 SV=1	Globins	extracellular globin linker chain	X (Globins)	0.119673	0.0173857	0.0681668	0.011652	0	0	0.0298578	0.0298578	0.0214316	0.0109177	0	0	0	1	1	0	0	0	0	0	0	Annelid erythrocruorin linker subunit C-terminus,PF16915.3	0	0	0	0	0	0	0	0	0	0	0	0	Extracellular	mito 19.5, cyto_mito 12.6667, cyto_nucl 5.33333, cyto 4.5, nucl 4	Plastid	Soluble	nucleus_or_cytosol	M	0	0	0	N
Host_DN39378_c0_g1_i4::g.65619	m.65619 ORF type:complete len:170 (+) TRINITY_DN39378_c0_g1_i4:191-700(+) Extracellular globin-2B OS=Tylorrhynchus heterochaetus PE=1 SV=1	Globins	extracellular globin (potentially hitherto undescribed isoform)	X (Globins)	0.0751645	0.0373988	0.0526922	0.0225722	0.00160231	0.00160231	0.0729073	0.0681414	0.0130028	0.00268262	0	0	0	1	1	0	1	0	0	0	0	Globin,PF00042.20	0019825; 0020037	0	0	0	0	0	0	0	0	0	0	0	Extracellular	extr 31	Extracellular	Soluble	secretory_pathway	S	0	0	Y	Y
Host_DN40246_c2_g8_i2::g.183953	m.183953 ORF type:5prime_partial len:184 (+) TRINITY_DN40246_c2_g8_i2:2-553(+) Extracellular globin-2 OS=Lumbricus terrestris PE=1 SV=2	Globins	extracellular globin	X (Globins)	2.95818	0.548185	2.13019	0.0877715	0.279004	0.00936239	3.64465	0.76415	1.51783	0.327896	0.261306	0.0272207	0	1	1	1	1	1	0	0	0	Globin,PF00042.20	0019825; 0020037	0	0	0	0	0	0	0	0	0	0	0	Mitochondrial	mito 21, cyto_nucl 5, nucl 3.5, cyto 3.5, extr 1, E.R. 1, pero 1, lyso 1	Plastid	Soluble	mitochondria	M	1	1	0	N
Host_DN40443_c0_g4_i9::g.94227	m.94227 ORF type:complete len:205 (+) TRINITY_DN40443_c0_g4_i9:1358-1972(+) Extracellular globin-2C OS=Tylorrhynchus heterochaetus PE=1 SV=1	Globins	extracellular globin	X (Globins)	1.24139	0.3479	0.914458	0.132716	0.0809107	0.00440619	0.654675	0.263212	0.422481	0.163669	0.0813676	0.00563245	0	1	1	0	1	1	0	0	0	Globin,PF00042.20	0019825; 0020037	0	0	0	0	0	0	0	0	0	0	0	Cytoplasmic	cyto_nucl 15, nucl 12, cyto 12, extr 4	Mitochondrion	Soluble	nucleus_or_cytosol	_	0	0	0	N
Host_DN40443_c0_g4_i8::g.94225	m.94225 ORF type:complete len:170 (+) TRINITY_DN40443_c0_g4_i8:871-1380(+) Extracellular globin-2B OS=Tylorrhynchus heterochaetus PE=1 SV=1	Globins	extracellular globin	X (Globins)	3.50653	0.762937	1.7219	0.57973	0.240893	0.0381448	1.9215	0.964509	0.636399	0.111569	0.208451	0.0213285	0	1	1	0	1	0	0	0	0	Globin,PF00042.20	0019825; 0020037	0	0	0	0	0	0	0	0	0	0	0	Extracellular	extr 31	Plastid	Soluble	secretory_pathway	S	0	0	Y	Y
Host_DN38997_c0_g5_i1::g.74198	m.74198 ORF type:internal len:100 (+) TRINITY_DN38997_c0_g5_i1:2-298(+) Extracellular globin-2A OS=Tylorrhynchus heterochaetus PE=1 SV=1	Globins	extracellular globin (potentially hitherto undescribed isoform)	X (Globins)	0	0	0.313466	0.313466	0	0	4.22904	0.854751	0.849697	0.426068	0.0812675	0.0812675	0	0	0	0	0	0	0	0	0	Globin,PF00042.20	0019825; 0020037	0	0	0	0	0	0	0	0	0	0	0	Extracellular	nucl 14.5, cyto_nucl 14.5, extr 9, cyto 7.5	Plastid	Soluble	nucleus_or_cytosol	_	0	0	0	N
Host_DN41346_c1_g1_i1::g.5063	m.5063 ORF type:5prime_partial len:182 (-) TRINITY_DN41346_c1_g1_i1:430-975(-) Extracellular globin-2B OS=Tylorrhynchus heterochaetus PE=1 SV=1	Globins	extracellular globin	X (Globins)	0.513297	0.23544	0.202643	0.0741362	0.149966	0.0150641	0.198281	0.0116128	0.101302	0.0418676	0.120489	0.0350529	0	0	0	0	0	0	0	0	0	Globin,PF00042.20	0019825; 0020037	0	0	0	0	0	0	0	K21893	NGB; neuroglobin	K21893	NGB; neuroglobin	Chloroplast	extr 26, lyso 3	Plastid	Soluble	nucleus_or_cytosol	S	0	1	Y	Y
Host_DN33577_c0_g2_i4::g.90455	m.90455 ORF type:complete len:171 (+) TRINITY_DN33577_c0_g2_i4:101-613(+) Extracellular globin-2B OS=Tylorrhynchus heterochaetus PE=1 SV=1	Globins	extracellular globin (potentially hitherto undescribed isoform)	X (Globins)	0	0	0.00550025	0.00280177	0	0	0.00577351	0.00577351	0	0	0	0	0	0	0	0	0	0	0	0	0	Globin,PF00042.20	0019825; 0020037	0	0	0	0	0	0	0	0	0	0	0	Extracellular	extr 29	Plastid	Soluble	secretory_pathway	S	0	0	Y	Y
Host_DN41346_c1_g2_i5::g.5077	m.5077 ORF type:5prime_partial len:184 (+) TRINITY_DN41346_c1_g2_i5:1-552(+) Extracellular globin-2C OS=Tylorrhynchus heterochaetus PE=1 SV=1	Globins	extracellular globin	X (Globins)	0.0865252	0.0614846	0.0692284	0.0379885	0.011857	0.00840905	0	0	0	0	0	0	0	0	0	0	0	0	0	0	0	Globin,PF00042.20	0019825; 0020037	0	0	0	0	0	0	0	K21893	NGB; neuroglobin	K21893	NGB; neuroglobin	Chloroplast	extr 29	Extracellular	Soluble	secretory_pathway	S	0	1	Y	Y
Host_DN38997_c0_g8_i1::g.74199	m.74199 ORF type:internal len:102 (+) TRINITY_DN38997_c0_g8_i1:1-303(+) Extracellular globin-2A OS=Tylorrhynchus heterochaetus PE=1 SV=1	Globins	extracellular globin (potentially hitherto undescribed isoform)	X (Globins)	2.6461	1.73361	0.811234	0.279216	0.134949	0.0622918	5.402	0.936431	1.47369	0.384124	0.25954	0.0371018	0	1	1	1	1	1	0	0	0	Globin,PF00042.20	0019825; 0020037	0	0	0	0	0	0	0	0	0	0	0	Extracellular	cyto_nucl 13.5, nucl 13, extr 10, cyto 8	Nucleus	Soluble	nucleus_or_cytosol	_	0	0	0	N
Host_DN24417_c0_g1_i1::g.45769	m.45769 ORF type:complete len:166 (-) TRINITY_DN24417_c0_g1_i1:482-979(-) Extracellular globin-3 OS=Lumbricus terrestris PE=1 SV=3	Globins	extracellular globin	X (Globins)	0.351944	0.303305	0.116316	0.116316	0	0	0	0	0	0	0	0	0	0	0	0	0	0	0	0	0	Globin,PF00042.20	0019825; 0020037	0	0	0	0	0	0	0	0	0	0	0	Extracellular	extr 30	Extracellular	Soluble	secretory_pathway	S	0	0	Y	Y
Host_DN24417_c0_g1_i2::g.45774	m.45774 ORF type:complete len:139 (-) TRINITY_DN24417_c0_g1_i2:471-887(-) Extracellular globin-3 OS=Lumbricus terrestris PE=1 SV=3	Globins	extracellular globin	X (Globins)	0.41828	0.360136	0.179778	0.122953	0.0130816	0.0130816	0.101827	0.0243932	0.0481966	0.0243108	0	0	0	0	0	0	0	0	0	0	0	Globin,PF00042.20	0019825; 0020037	0	0	0	0	0	0	0	0	0	0	0	Extracellular	extr 32	Extracellular	Soluble	secretory_pathway	S	0	0	Y	Y
Host_DN40443_c0_g4_i1::g.94214	m.94214 ORF type:complete len:147 (+) TRINITY_DN40443_c0_g4_i1:871-1311(+) Extracellular globin-3 OS=Lumbricus terrestris PE=1 SV=3	Globins	extracellular globin	X (Globins)	0	0	0.211863	0.211863	0	0	0	0	0	0	0	0	0	0	0	0	0	0	0	0	0	Globin,PF00042.20	0019825; 0020037	0	0	0	0	0	0	0	0	0	0	0	Extracellular	extr 31	Extracellular	Soluble	secretory_pathway	S	0	0	Y	Y
Host_DN39708_c2_g1_i1::g.50066	m.50066 ORF type:complete len:180 (+) TRINITY_DN39708_c2_g1_i1:338-877(+) Extracellular globin-3 OS=Lumbricus terrestris PE=1 SV=3	Globins	extracellular globin (potentially hitherto undescribed isoform)	X (Globins)	0	0	0.00638283	0.00322962	0	0	0.00986981	0.00986981	0.00153894	0.00153894	0	0	0	0	0	0	0	0	0	0	0	Globin,PF00042.20	0019825; 0020037	0	0	0	0	0	0	0	0	0	0	0	Extracellular	extr 30	Plastid	Soluble	secretory_pathway	S	0	0	Y	Y
Host_DN29014_c0_g4_i1::g.109763	m.109763 ORF type:complete len:169 (+) TRINITY_DN29014_c0_g4_i1:62-568(+) Extracellular globin-3 OS=Lumbricus terrestris PE=1 SV=3	Globins	extracellular globin	X (Globins)	0.587396	0.559654	0.037743	0.025162	0.0184012	0.0168151	0.423829	0.420328	0.0292383	0.0292383	0.0145293	0.0145293	0	0	0	0	0	0	0	0	0	Globin,PF00042.20	0019825; 0020037	0	0	0	0	0	0	0	0	0	0	0	Extracellular	extr 24, pero 6	Plastid	Soluble	secretory_pathway	S	0	0	Y	Y
Host_DN40089_c2_g3_i2::g.188878	m.188878 ORF type:5prime_partial len:181 (-) TRINITY_DN40089_c2_g3_i2:198-740(-) Extracellular globin-3 OS=Lumbricus terrestris PE=1 SV=3	Globins	extracellular globin	X (Globins)	2.20251	0.213383	0.972543	0.0584367	0.703363	0.106715	2.05063	0.520542	0.855656	0.0571999	1.00853	0.194475	0	1	0	1	0	0	0	0	0	Globin,PF00042.20	0019825; 0020037	0	0	0	0	0	0	0	0	0	0	0	Extracellular	extr 32	Extracellular	Soluble	nucleus_or_cytosol	S	0	0	Y	Y
Host_DN38997_c0_g1_i1::g.74181	m.74181 ORF type:complete len:168 (+) TRINITY_DN38997_c0_g1_i1:37-540(+) Extracellular globin-3 OS=Lumbricus terrestris PE=1 SV=3	Globins	extracellular globin (potentially hitherto undescribed isoform)	X (Globins)	0.273603	0.273603	0.0617405	0.0617405	0.0720798	0.0588377	2.48886	1.56177	0.552502	0.213505	0.233204	0.0459429	0	0	0	0	0	0	0	0	0	Globin,PF00042.20	0019825; 0020037	0	0	0	0	0	0	0	K21894	CYGB; cytoglobin	K21894	CYGB; cytoglobin	Extracellular	extr 31	Extracellular	Soluble	secretory_pathway	S	0	0	Y	Y
Host_DN38997_c0_g1_i3::g.74188	m.74188 ORF type:complete len:145 (+) TRINITY_DN38997_c0_g1_i3:37-471(+) Extracellular globin-3 OS=Lumbricus terrestris PE=1 SV=3	Globins	extracellular globin (potentially hitherto undescribed isoform)	X (Globins)	0	0	0	0	0	0	1.99435	1.99435	0.498019	0.30955	0	0	0	0	0	0	0	0	0	0	0	Globin,PF00042.20	0019825; 0020037	0	0	0	0	0	0	0	0	0	0	0	Extracellular	extr 31	Extracellular	Soluble	secretory_pathway	S	0	0	Y	Y
Host_DN32292_c2_g1_i3::g.117853	m.117853 ORF type:5prime_partial len:187 (-) TRINITY_DN32292_c2_g1_i3:414-974(-) Extracellular globin-3 OS=Lumbricus terrestris PE=1 SV=3	Globins	extracellular globin	X (Globins)	0.463801	0.300816	0.339392	0.168972	0.151394	0.0685952	0.151665	0.133561	0.0404003	0.0120739	0.0620268	0.0321482	0	0	0	0	0	0	0	0	0	Globin,PF00042.20	0019825; 0020037	0	0	0	0	0	0	0	K21893	NGB; neuroglobin	K21893	NGB; neuroglobin	Chloroplast	plas 19, extr 8, lyso 3	Plastid	Soluble	nucleus_or_cytosol	S	0	1	Y	Y
Host_DN34295_c1_g1_i2::g.36750	m.36750 ORF type:5prime_partial len:213 (-) TRINITY_DN34295_c1_g1_i2:253-891(-) Extracellular globin-3 OS=Lumbricus terrestris PE=1 SV=3	Globins	extracellular globin (potentially hitherto undescribed isoform)	X (Globins)	0.00821081	0.00821081	0.00440413	0.00440413	0	0	0.0388895	0.0388895	0.00144812	0.00144812	0	0	0	0	0	0	0	0	0	0	0	Globin,PF00042.20	0019825; 0020037	0	0	0	0	0	0	0	0	0	0	0	Nuclear	mito 16.5, cyto_mito 11.5, cyto_nucl 7.83333, nucl 7.5, cyto 5	Plastid	Soluble	nucleus_or_cytosol	M	0	0	0	N
Host_DN34295_c1_g1_i4::g.36752	m.36752 ORF type:complete len:133 (-) TRINITY_DN34295_c1_g1_i4:253-651(-) Extracellular globin-3 OS=Lumbricus terrestris PE=1 SV=3	Globins	extracellular globin (potentially hitherto undescribed isoform)	X (Globins)	0	0	0	0	0	0	0	0	0.0153039	0.0153039	0	0	0	0	0	0	0	0	0	0	0	Globin,PF00042.20	0019825; 0020037	0	0	0	0	0	0	0	0	0	0	0	Extracellular	extr 26, pero 4	Plastid	Soluble	secretory_pathway	S	1	1	0	N
Host_DN20296_c0_g1_i2::g.55454	m.55454 ORF type:complete len:188 (+) TRINITY_DN20296_c0_g1_i2:256-819(+) Neuroglobin OS=Dissostichus mawsoni PE=2 SV=1	Globins	Neuroglobin	X (Globins)	0	0	0.00721199	0.00721199	0	0	0	0	0.0248593	0.00560607	0	0	0	0	0	0	0	0	0	0	0	Globin,PF00042.20	0019825; 0020037	0	0	0	0	0	0	0	K21893	NGB; neuroglobin	K21893	NGB; neuroglobin	Cytoplasmic	nucl 11, mito 10, cyto 8	Plastid	Soluble	nucleus_or_cytosol	_	0	0	0	N
Host_DN29557_c0_g1_i2::g.178274	m.178274 ORF type:complete len:228 (+) TRINITY_DN29557_c0_g1_i2:155-838(+) Neuroglobin OS=Danio rerio GN=ngb PE=1 SV=1	Globins	Neuroglobin	X (Globins)	0	0	0.00274569	0.00137285	0	0	0	0	0.0115211	0.00223679	0	0	0	0	0	0	0	0	0	0	0	Globin,PF00042.20	0019825; 0020037	0	0	0	0	0	0	0	K21893	NGB; neuroglobin	K21893	NGB; neuroglobin	Cytoplasmic	cyto 22, cyto_nucl 14.5, nucl 5, extr 2, mito 2	Nucleus	Soluble	nucleus_or_cytosol	_	0	0	0	N
Host_DN41316_c3_g3_i3::g.5000	m.5000 ORF type:complete len:186 (+) TRINITY_DN41316_c3_g3_i3:52-609(+) Giant hemoglobins B chain OS=Riftia pachyptila PE=1 SV=1	Globins	extracellular globin	X (Globins)	0.836389	0.423562	1.88185	0.142942	0	0	1.4352	1.07115	1.04865	0.669862	0.278535	0.141113	0	1	1	0	0	0	0	0	0	Globin,PF00042.20	0019825; 0020037	0	0	0	0	0	0	0	0	0	0	0	Extracellular	plas 14, extr 13, lyso 3	Plastid	Soluble	nucleus_or_cytosol	_	1	0	0	N
Host_DN40246_c2_g16_i2::g.183965	m.183965 ORF type:complete len:223 (+) TRINITY_DN40246_c2_g16_i2:245-913(+) Giant hemoglobins B chain OS=Riftia pachyptila PE=1 SV=1	Globins	extracellular globin	X (Globins)	3.53627	0.250611	1.00753	0.102522	0.600403	0.0716743	3.34188	0.705115	0.807523	0.0939238	0.824571	0.107178	1	1	0	1	1	0	0	0	0	Globin,PF00042.20	0019825; 0020037	0	0	0	0	0	0	0	0	0	0	0	Extracellular	mito 16, plas 6, nucl 5.5, cyto_nucl 4.5, cyto 2.5	Mitochondrion	Membrane	nucleus_or_cytosol	M	1	0	0	N
Host_DN41316_c3_g3_i2::g.4998	m.4998 ORF type:complete len:187 (+) TRINITY_DN41316_c3_g3_i2:52-612(+) Giant hemoglobins B chain OS=Riftia pachyptila PE=1 SV=1	Globins	extracellular globin	X (Globins)	1.35084	0.118371	2.16576	0.14745	0.480042	0.0699974	1.77816	1.00806	1.74471	0.452446	0.43806	0.0286548	0	0	1	0	0	1	0	0	0	Globin,PF00042.20	0019825; 0020037	0	0	0	0	0	0	0	0	0	0	0	Extracellular	extr 22, plas 5, mito 4	Endoplasmic reticulum	Soluble	nucleus_or_cytosol	_	1	0	0	N
Host_DN29485_c1_g2_i3::g.76719	m.76719 ORF type:complete len:166 (+) TRINITY_DN29485_c1_g2_i3:115-612(+) Extracellular giant hemoglobin major globin subunit B2 OS=Oligobrachia mashikoi GN=ghbB2 PE=1 SV=2	Globins	extracellular globin	X (Globins)	3.87297	0.456753	2.75817	0.119557	0.913779	0.0777621	4.01448	1.88819	2.11475	0.257866	1.12831	0.106037	0	1	1	0	1	0	0	0	0	Globin,PF00042.20	0019825; 0020037	0	0	0	0	0	0	0	K21893	NGB; neuroglobin	K21893	NGB; neuroglobin	Extracellular	extr 31	Extracellular	Soluble	secretory_pathway	S	0	0	Y	Y
Host_DN30510_c1_g1_i2::g.158630	m.158630 ORF type:complete len:195 (+) TRINITY_DN30510_c1_g1_i2:1-585(+) Globin OS=Nerita albicilla PE=1 SV=1	Globins	Cytoglobin	X (Globins)	0.0837652	0.0371756	0	0	0.012802	0.00271893	0.03165	0.00832718	0	0	0.0122924	0.00549334	1	1	-1	1	0	-1	0	0	0	Globin,PF00042.20	0019825; 0020037	0	0	0	0	0	0	0	K21894	CYGB; cytoglobin	K21894	CYGB; cytoglobin	Cytoplasmic	cyto 17, cyto_nucl 14.5, nucl 6, mito 6	Cytoplasm	Soluble	nucleus_or_cytosol	_	0	0	0	N
Host_DN30510_c1_g2_i4::g.158636	m.158636 ORF type:complete len:153 (+) TRINITY_DN30510_c1_g2_i4:272-730(+) Globin OS=Nerita albicilla PE=1 SV=1	Globins	Cytoglobin	X (Globins)	0.00458077	0.00458077	0.0128736	0.00073639	0	0	0.00357482	0.00357482	0.0136033	0.00580455	0	0	0	0	0	0	0	0	0	0	0	Globin,PF00042.20	0019825; 0020037	0	0	0	0	0	0	0	K21894	CYGB; cytoglobin	K21894	CYGB; cytoglobin	Cytoplasmic	cyto 23, mito 4, nucl 2, E.R._mito 2	Plastid	Soluble	nucleus_or_cytosol	_	0	0	0	N
Host_DN38029_c0_g1_i8::g.176431	m.176431 ORF type:complete len:1822 (+) TRINITY_DN38029_c0_g1_i8:260-5725(+) Maltase-glucoamylase, intestinal OS=Homo sapiens GN=MGAM PE=1 SV=5	Glycan degradation	degradation of linear polymeric carbohydrates	X (Glycan degradation)	0	0	0	0	0	0	0	0	0	0	0.000485513	0.000485513	0	0	0	0	0	0	0	0	0	Trefoil (P-type) domain,PF00088.16	0	0	K12047	MGAM; maltase-glucoamylase [EC:3.2.1.20 3.2.1.3]	3.2.1.20; 3.2.1.3	0004558; 0004339	Galactose metabolism,Starch and sucrose metabolism,Carbohydrate digestion and absorption	hydrolase, family 31	K12047	MGAM; maltase-glucoamylase [EC:3.2.1.20 3.2.1.3]	K12047	MGAM; maltase-glucoamylase [EC:3.2.1.20 3.2.1.3]	Extracellular	plas 27, nucl 1, mito 1, E.R. 1, pero 1, lyso 1, E.R._mito 1, mito_pero 1, mito_nucl 1	Cell membrane	Membrane	nucleus_or_cytosol	_	1	1	0	N
Host_DN36692_c1_g2_i4::g.169924	m.169924 ORF type:complete len:1121 (-) TRINITY_DN36692_c1_g2_i4:309-3671(-) Lysosomal alpha-glucosidase OS=Mus musculus GN=Gaa PE=1 SV=2	Glycan degradation	degradation of linear polymeric carbohydrates	X (Glycan degradation)	0.0249123	0.00475093	0	0	0	0	0.0255299	0.00382692	0	0	0	0	1	1	0	1	1	0	0	0	0	Trefoil (P-type) domain,PF00088.16	0	0	K12316	GAA; lysosomal alpha-glucosidase [EC:3.2.1.20]	3.2.1.20	4558	Galactose metabolism,Starch and sucrose metabolism,Lysosome	hydrolase, family 31	K12316	GAA; lysosomal alpha-glucosidase [EC:3.2.1.20]	K12316	GAA; lysosomal alpha-glucosidase [EC:3.2.1.20]	PlasmaMembrane	pero 16, extr_plas 6.5, extr 6, plas 5, mito 2	Plastid	Membrane	nucleus_or_cytosol	S	2	3	Y	N
Host_DN39383_c1_g1_i2::g.67889	m.67889 ORF type:internal len:326 (+) TRINITY_DN39383_c1_g1_i2:2-976(+) Alpha-L-fucosidase OS=Branchiostoma floridae GN=BRAFLDRAFT_56888 PE=3 SV=2	Glycan degradation	fucosidase	X (Glycan degradation)	0	0	0	0	0	0	0.0039775	0.0039775	0	0	0	0	0	0	0	0	0	0	0	0	0	Alpha-L-fucosidase,PF01120.15	0004560; 0005975	0	K01206	FUCA; alpha-L-fucosidase [EC:3.2.1.51]	3.2.1.51	4560	Other glycan degradation	alpha-l-fucosidase	K01206	FUCA; alpha-L-fucosidase [EC:3.2.1.51]	K01206	FUCA; alpha-L-fucosidase [EC:3.2.1.51]	Lysosomal	extr 30	Plastid	Soluble	nucleus_or_cytosol	S	0	2	Y	Y
Host_DN38983_c0_g2_i11::g.74003	m.74003 ORF type:complete len:319 (+) TRINITY_DN38983_c0_g2_i11:95-1051(+) Glycogen phosphorylase OS=Drosophila melanogaster GN=GlyP PE=2 SV=2	Glycan degradation	Glycogen degradation	X (Glycan degradation)	0	0	0	0	0.00543501	0.00543501	0	0	0	0	0	0	0	0	0	0	0	0	0	0	0	Carbohydrate phosphorylase,PF00343.18	0005975; 0008184	0	K00688	PYG, glgP; starch phosphorylase [EC:2.4.1.1]	2.4.1.1	0004645; 0008184	Starch and sucrose metabolism,Insulin signaling pathway,Glucagon signaling pathway,Insulin resistance	Phosphorylase is an important allosteric enzyme in carbohydrate metabolism. Enzymes from different sources differ in their regulatory mechanisms and in their natural substrates. However, all known phosphorylases share catalytic and structural properties (By similarity)	K00688	PYG; glycogen phosphorylase [EC:2.4.1.1]	K00688	PYG; glycogen phosphorylase [EC:2.4.1.1]	Extracellular	cyto 10.5, cyto_nucl 9.5, cysk 9, nucl 5.5, extr 3, mito 3	Plastid	Soluble	nucleus_or_cytosol	_	0	0	0	N
Host_DN38983_c0_g2_i14::g.74012	m.74012 ORF type:complete len:751 (+) TRINITY_DN38983_c0_g2_i14:95-2347(+) Glycogen phosphorylase OS=Drosophila melanogaster GN=GlyP PE=2 SV=2	Glycan degradation	Glycogen degradation	X (Glycan degradation)	0.0319586	0.0260758	0.00454568	0.00112225	0.0109908	0.00178479	0.0221925	0.0100146	0.00556253	0.0010991	0.0116036	0.00240986	0	0	0	1	0	0	0	0	0	Carbohydrate phosphorylase,PF00343.18	0005975; 0008184	P_ylase: glycogen/starch/alpha-glucan phosphorylases,TIGR02093	K00688	PYG, glgP; starch phosphorylase [EC:2.4.1.1]	2.4.1.1	0004645; 0008184	Starch and sucrose metabolism,Insulin signaling pathway,Glucagon signaling pathway,Insulin resistance	Phosphorylase is an important allosteric enzyme in carbohydrate metabolism. Enzymes from different sources differ in their regulatory mechanisms and in their natural substrates. However, all known phosphorylases share catalytic and structural properties (By similarity)	K00688	PYG; glycogen phosphorylase [EC:2.4.1.1]	K00688	PYG; glycogen phosphorylase [EC:2.4.1.1]	Cytoplasmic	cyto 22.5, cyto_nucl 12.5, extr 3, mito 2, pero 2, mito_pero 2	Peroxisome	Soluble	nucleus_or_cytosol	_	0	0	0	N
Host_DN38983_c0_g2_i2::g.73982	m.73982 ORF type:3prime_partial len:509 (+) TRINITY_DN38983_c0_g2_i2:617-2140(+) Glycogen phosphorylase, muscle form OS=Homo sapiens GN=PYGM PE=1 SV=6	Glycan degradation	Glycogen degradation	X (Glycan degradation)	0.0440439	0.0440439	0	0	0	0	0.0226192	0.0226192	0	0	0	0	0	0	0	0	0	0	0	0	0	Carbohydrate phosphorylase,PF00343.18	0005975; 0008184	P_ylase: glycogen/starch/alpha-glucan phosphorylases,TIGR02093	K00688	PYG, glgP; starch phosphorylase [EC:2.4.1.1]	2.4.1.1	0004645; 0008184	Starch and sucrose metabolism,Insulin signaling pathway,Glucagon signaling pathway,Insulin resistance	Phosphorylase is an important allosteric enzyme in carbohydrate metabolism. Enzymes from different sources differ in their regulatory mechanisms and in their natural substrates. However, all known phosphorylases share catalytic and structural properties (By similarity)	K00688	PYG; glycogen phosphorylase [EC:2.4.1.1]	K00688	PYG; glycogen phosphorylase [EC:2.4.1.1]	Cytoplasmic	cysk 19, cyto 10	Plastid	Soluble	nucleus_or_cytosol	_	0	0	0	N
Host_DN36692_c1_g2_i3::g.169923	m.169923 ORF type:complete len:159 (-) TRINITY_DN36692_c1_g2_i3:157-633(-) Glucoamylase 1 OS=Candida albicans (strain SC5314 / ATCC MYA-2876) GN=GAM1 PE=1 SV=2	Glycan degradation	Glycogen degradation	X (Glycan degradation)	0.0298132	0.0298132	0	0	0	0	0.0955484	0.00139607	0	0	0	0	0	0	0	1	1	0	0	0	0	0	0	0	K12316	GAA; lysosomal alpha-glucosidase [EC:3.2.1.20]	3.2.1.20	4558	Galactose metabolism,Starch and sucrose metabolism,Lysosome	hydrolase, family 31	0	0	0	0	Chloroplast	cyto 16, cyto_nucl 15, nucl 12	Plastid	Soluble	nucleus_or_cytosol	_	0	0	0	N
Host_DN38983_c0_g2_i3::g.73985	m.73985 ORF type:complete len:119 (+) TRINITY_DN38983_c0_g2_i3:4242-4598(+) Glycogen phosphorylase, muscle form OS=Bos taurus GN=PYGM PE=1 SV=3	Glycan degradation	Glycogen degradation	X (Glycan degradation)	0	0	0	0	0.0432731	0.00381197	0.00998133	0.00998133	0.0147195	0.00739596	0.0564409	0.00794905	0	-1	-1	0	-1	0	0	0	0	Carbohydrate phosphorylase,PF00343.18	0005975; 0008184	0	K00688	PYG, glgP; starch phosphorylase [EC:2.4.1.1]	2.4.1.1	0004645; 0008184	Starch and sucrose metabolism,Insulin signaling pathway,Glucagon signaling pathway,Insulin resistance	Phosphorylase is an important allosteric enzyme in carbohydrate metabolism. Enzymes from different sources differ in their regulatory mechanisms and in their natural substrates. However, all known phosphorylases share catalytic and structural properties (By similarity)	K00688	PYG; glycogen phosphorylase [EC:2.4.1.1]	K00688	PYG; glycogen phosphorylase [EC:2.4.1.1]	Nuclear	cyto_nucl 15, nucl 11.5, cyto 9.5, cysk 7	Cytoplasm	Soluble	nucleus_or_cytosol	_	0	0	0	N
Host_DN38983_c0_g2_i5::g.73993	m.73993 ORF type:complete len:121 (+) TRINITY_DN38983_c0_g2_i5:3541-3903(+) Glycogen phosphorylase, muscle form OS=Bos taurus GN=PYGM PE=1 SV=3	Glycan degradation	Glycogen degradation	X (Glycan degradation)	0.113094	0.113094	0.0215051	0.00389862	0.0502288	0.0045451	0.0658314	0.0658314	0.0139097	0.00705889	0.0585961	0.00732797	0	0	0	0	0	0	0	0	0	Carbohydrate phosphorylase,PF00343.18	0005975; 0008184	0	K00688	PYG, glgP; starch phosphorylase [EC:2.4.1.1]	2.4.1.1	0004645; 0008184	Starch and sucrose metabolism,Insulin signaling pathway,Glucagon signaling pathway,Insulin resistance	Phosphorylase is an important allosteric enzyme in carbohydrate metabolism. Enzymes from different sources differ in their regulatory mechanisms and in their natural substrates. However, all known phosphorylases share catalytic and structural properties (By similarity)	K00688	PYG; glycogen phosphorylase [EC:2.4.1.1]	K00688	PYG; glycogen phosphorylase [EC:2.4.1.1]	Nuclear	cyto_nucl 15, nucl 13, cysk 8, cyto 7	Cytoplasm	Soluble	nucleus_or_cytosol	_	0	0	0	N
Host_DN37042_c1_g1_i4::g.156454	m.156454 ORF type:complete len:408 (+) TRINITY_DN37042_c1_g1_i4:99-1322(+) Alpha-galactosidase A OS=Homo sapiens GN=GLA PE=1 SV=1	Glycan degradation	glycosid degradation	X (Glycan degradation)	0	0	0	0	0	0	0	0	0.00157927	0.00157927	0	0	0	0	0	0	0	0	0	0	0	Alpha galactosidase A,PF16499.3	0004553; 0005975	0	K01204	NAGA; alpha-N-acetylgalactosaminidase [EC:3.2.1.49]	3.2.1.49	8456	Glycosphingolipid biosynthesis - globo series,Lysosome	alpha-galactosidase	K01204	NAGA; alpha-N-acetylgalactosaminidase [EC:3.2.1.49]	K01204	NAGA; alpha-N-acetylgalactosaminidase [EC:3.2.1.49]	Extracellular	extr 16, E.R. 8, lyso 4, E.R._mito 4, E.R._golg 4	Plastid	Soluble	secretory_pathway	S	0	0	Y	Y
Host_DN39383_c1_g1_i3::g.67892	m.67892 ORF type:5prime_partial len:489 (+) TRINITY_DN39383_c1_g1_i3:2-1468(+) Alpha-L-fucosidase OS=Branchiostoma floridae GN=BRAFLDRAFT_56888 PE=3 SV=2	Glycan degradation	glycosid degradation	X (Glycan degradation)	0	0	0	0	0	0	0.00522929	0.00522929	0.00964743	0.00279165	0	0	0	0	0	0	0	0	0	0	0	Alpha-L-fucosidase C-terminal domain,PF16757.3	0	0	K01206	FUCA; alpha-L-fucosidase [EC:3.2.1.51]	3.2.1.51	4560	Other glycan degradation	alpha-l-fucosidase	K01206	FUCA; alpha-L-fucosidase [EC:3.2.1.51]	K01206	FUCA; alpha-L-fucosidase [EC:3.2.1.51]	Lysosomal	extr 20, E.R. 7, lyso 4	Lysosome/Vacuole	Soluble	nucleus_or_cytosol	S	0	1	Y	Y
Host_DN37269_c6_g1_i4::g.80857	m.80857 ORF type:complete len:458 (+) TRINITY_DN37269_c6_g1_i4:756-2129(+) Alpha-L-fucosidase OS=Branchiostoma floridae GN=BRAFLDRAFT_56888 PE=3 SV=2	Glycan degradation	glycosid degradation	X (Glycan degradation)	0	0	0.0101575	0.00176818	0.00805059	0.00197695	0	0	0.0192129	0.00154936	0.0172551	0.00214745	-1	-1	0	-1	-1	0	0	0	0	Alpha-L-fucosidase C-terminal domain,PF16757.3	0	0	K01206	FUCA; alpha-L-fucosidase [EC:3.2.1.51]	3.2.1.51	4560	Other glycan degradation	alpha-l-fucosidase	K01206	FUCA; alpha-L-fucosidase [EC:3.2.1.51]	K01206	FUCA; alpha-L-fucosidase [EC:3.2.1.51]	Lysosomal	extr 12, E.R. 10.5, E.R._golg 9, golg 6.5	Extracellular	Soluble	secretory_pathway	S	0	0	Y	Y
Host_DN35278_c0_g1_i2::g.12713	m.12713 ORF type:complete len:839 (-) TRINITY_DN35278_c0_g1_i2:1423-3939(-) Mannosyl-oligosaccharide glucosidase OS=Homo sapiens GN=MOGS PE=1 SV=5	Glycan degradation	N-glycan degradation	X (Glycan degradation)	0	0	0	0	0.000973601	0.000496352	0	0	0	0	0	0	0	0	0	0	0	0	0	0	0	Glycosyl hydrolase family 63 N-terminal domain,PF16923.3	0	0	K01228	GCS1; mannosyl-oligosaccharide glucosidase [EC:3.2.1.106]	3.2.1.106	4573	N-Glycan biosynthesis,Protein processing in endoplasmic reticulum	0	K01228	GCS1; mannosyl-oligosaccharide glucosidase [EC:3.2.1.106]	K01228	GCS1; mannosyl-oligosaccharide glucosidase [EC:3.2.1.106]	Lysosomal	plas 15, E.R. 6, cyto 5.5, cyto_nucl 4.5, nucl 2.5	Endoplasmic reticulum	Membrane	nucleus_or_cytosol	_	1	1	0	N
Host_DN41152_c0_g3_i4::g.101957	m.101957 ORF type:internal len:245 (+) TRINITY_DN41152_c0_g3_i4:3-734(+) Beta-xylosidase/alpha-L-arabinofuranosidase 2 OS=Medicago sativa subsp. varia GN=Xyl2 PE=2 SV=1	Glycan degradation		X (Glycan degradation)	0	0	0.00127551	0.00127551	0	0	0.00160901	0.00160901	0.00509803	0.000298684	0.00217406	0.00217406	0	0	0	0	0	0	0	0	0	Glycosyl hydrolase family 3 C-terminal domain,PF01915.20	0004553; 0005975	0	K05349	bglX; beta-glucosidase [EC:3.2.1.21]	3.2.1.21	8422	Cyanoamino acid metabolism,Starch and sucrose metabolism,Phenylpropanoid biosynthesis	hydrolase family 3	K05349	bglX; beta-glucosidase [EC:3.2.1.21]	K05349	bglX; beta-glucosidase [EC:3.2.1.21]	Extracellular	E.R._mito 7.5, mito_pero 6.66667, mito 6.5, extr 6, E.R. 6, nucl 5, cyto 5, cyto_nucl 5	Plastid	Soluble	nucleus_or_cytosol	_	0	0	0	N
Host_DN38141_c1_g2_i1::g.131368	m.131368 ORF type:3prime_partial len:288 (+) TRINITY_DN38141_c1_g2_i1:120-980(+) Xylan 1,4-beta-xylosidase OS=Prevotella ruminicola (strain ATCC 19189 / JCM 8958 / 23) GN=xyl3A PE=1 SV=1	Glycan degradation		X (Glycan degradation)	0	0	0	0	0	0	0.00273588	0.00273588	0.00554786	0.00217698	0.00184833	0.00184833	0	0	0	0	0	0	0	0	0	Glycosyl hydrolase family 3 N terminal domain,PF00933.19	0004553; 0005975	0	K05349	bglX; beta-glucosidase [EC:3.2.1.21]	3.2.1.21	8422	Cyanoamino acid metabolism,Starch and sucrose metabolism,Phenylpropanoid biosynthesis	hydrolase family 3	K05349	bglX; beta-glucosidase [EC:3.2.1.21]	K05349	bglX; beta-glucosidase [EC:3.2.1.21]	Extracellular	extr 31	Extracellular	Soluble	secretory_pathway	S	0	1	Y	N
Host_DN37016_c0_g1_i1::g.156600	m.156600 ORF type:complete len:1052 (+) TRINITY_DN37016_c0_g1_i1:114-3269(+) Lysosomal alpha-mannosidase OS=Macaca fascicularis GN=MAN2B1 PE=2 SV=1	Glycan degradation		X (Glycan degradation)	0.0167738	0.0132493	0.00431016	0.000773685	0.00457893	0.000710187	0.106662	0.077434	0.00767722	0.000433188	0.014834	0.00295873	0	0	0	1	1	0	0	0	0	Glycosyl hydrolases family 38 C-terminal domain,PF07748.11	0006013; 0015923	0	K12311	MAN2B1, LAMAN; lysosomal alpha-mannosidase [EC:3.2.1.24]	3.2.1.24	4559	Other glycan degradation,Lysosome	Mannosidase alpha class	K12311	MAN2B1; lysosomal alpha-mannosidase [EC:3.2.1.24]	K12311	MAN2B1; lysosomal alpha-mannosidase [EC:3.2.1.24]	Nuclear	extr 14, E.R. 8, pero 5, lyso 5	Extracellular	Soluble	secretory_pathway	S	0	0	Y	Y
Host_DN40780_c0_g1_i3::g.198836	m.198836 ORF type:5prime_partial len:486 (+) TRINITY_DN40780_c0_g1_i3:1-1458(+) ADP-dependent glucokinase OS=Mus musculus GN=Adpgk PE=1 SV=2	Glycolysis		X (Glycolysis)	0	0	0.00107063	0.000566141	0.00149467	0.000747349	0.000888446	0.000888446	0.00336965	0.000259035	0.000972232	0.000529734	0	0	0	0	0	0	0	0	0	ADP-specific Phosphofructokinase/Glucokinase conserved region,PF04587.13	0005975; 0016773	0	K08074	ADPGK; ADP-dependent glucokinase [EC:2.7.1.147]	2.7.1.147	43843	Glycolysis, Gluconeogenesis,Carbon metabolism	ADP-dependent glucokinase	K08074	ADPGK; ADP-dependent glucokinase [EC:2.7.1.147]	K08074	ADPGK; ADP-dependent glucokinase [EC:2.7.1.147]	PlasmaMembrane	E.R. 19, extr 8, pero 3	Endoplasmic reticulum	Membrane	secretory_pathway	S	1	1	0	N
Host_DN41401_c1_g5_i18::g.119188	m.119188 ORF type:complete len:819 (-) TRINITY_DN41401_c1_g5_i18:4764-7220(-) ATP-dependent 6-phosphofructokinase, muscle type OS=Homo sapiens GN=PFKM PE=1 SV=2	Glycolysis		X (Glycolysis)	0	0	0	0	0.000667224	0.000667224	0	0	0	0	0	0	0	0	0	0	0	0	0	0	0	Phosphofructokinase,PF00365.18	0003872; 0006096	6PF1K_euk: 6-phosphofructokinase,TIGR02478	K00850	pfkA, PFK; 6-phosphofructokinase 1 [EC:2.7.1.11]	2.7.1.11	3872	Glycolysis, Gluconeogenesis,Pentose phosphate pathway,Fructose and mannose metabolism,Galactose metabolism,Methane metabolism,Carbon metabolism,Biosynthesis of amino acids,RNA degradation,AMPK signaling pathway,Central carbon metabolism in cancer	phosphohexokinase	K00850	pfkA; 6-phosphofructokinase 1 [EC:2.7.1.11]	K00850	pfkA; 6-phosphofructokinase 1 [EC:2.7.1.11]	Cytoplasmic	cyto 22.5, cyto_nucl 12.5, E.R. 3, nucl 1.5, plas 1, extr 1, mito 1, pero 1, golg 1, extr_plas 1, mito_pero 1	Plastid	Soluble	nucleus_or_cytosol	_	0	0	0	N
Host_DN31007_c0_g2_i1::g.27181	m.27181 ORF type:complete len:269 (-) TRINITY_DN31007_c0_g2_i1:1366-2172(-) Glyceraldehyde-3-phosphate dehydrogenase OS=Felis catus GN=GAPDH PE=2 SV=3	Glycolysis		X (Glycolysis)	0.422417	0.227513	0.109402	0.00340584	0.27738	0.00256408	0.375155	0.148254	0.121932	0.00160255	0.240908	0.00789827	0	0	0	0	0	0	0	0	0	Glyceraldehyde 3-phosphate dehydrogenase, NAD binding domain,PF00044.22	0016620; 0055114	0	K00134	GAPDH, gapA; glyceraldehyde 3-phosphate dehydrogenase [EC:1.2.1.12]	1.2.1.12	4365	Glycolysis, Gluconeogenesis,Carbon fixation in photosynthetic organisms,Carbon metabolism,Biosynthesis of amino acids,HIF-1 signaling pathway,Alzheimer''s disease	glyceraldehyde3phosphate dehydrogenase	K00134	GAPDH; glyceraldehyde 3-phosphate dehydrogenase [EC:1.2.1.12]	K00134	GAPDH; glyceraldehyde 3-phosphate dehydrogenase [EC:1.2.1.12]	Cytoplasmic	cyto 26, mito 4	Plastid	Soluble	mitochondria	M	0	0	0	N
Host_DN31007_c0_g2_i2::g.27184	m.27184 ORF type:complete len:337 (-) TRINITY_DN31007_c0_g2_i2:502-1512(-) Glyceraldehyde-3-phosphate dehydrogenase OS=Felis catus GN=GAPDH PE=2 SV=3	Glycolysis		X (Glycolysis)	0.476525	0.0870159	0.0906196	0.00348224	0.248353	0.00188658	0.31744	0.120418	0.104939	0.00135654	0.212249	0.00617986	1	0	-1	1	0	-1	0	0	0	Glyceraldehyde 3-phosphate dehydrogenase, NAD binding domain,PF00044.22	0016620; 0055114	GAPDH-I: glyceraldehyde-3-phosphate dehydrogenase, type I,TIGR01534	K00134	GAPDH, gapA; glyceraldehyde 3-phosphate dehydrogenase [EC:1.2.1.12]	1.2.1.12	4365	Glycolysis, Gluconeogenesis,Carbon fixation in photosynthetic organisms,Carbon metabolism,Biosynthesis of amino acids,HIF-1 signaling pathway,Alzheimer''s disease	glyceraldehyde3phosphate dehydrogenase	K00134	GAPDH; glyceraldehyde 3-phosphate dehydrogenase [EC:1.2.1.12]	K00134	GAPDH; glyceraldehyde 3-phosphate dehydrogenase [EC:1.2.1.12]	Cytoplasmic	cyto 30	Plastid	Soluble	mitochondria	M	0	0	0	N
Host_DN36531_c0_g1_i4::g.25986	m.25986 ORF type:complete len:591 (+) TRINITY_DN36531_c0_g1_i4:271-2043(+) Pyruvate kinase PKM OS=Homo sapiens GN=PKM PE=1 SV=4	Glycolysis		X (Glycolysis)	0.0119429	0.00911433	0.00277605	0.00141341	0.0155198	0.00225512	0.00389511	0.00389511	0.00756612	0.00104392	0.0245547	0.00311725	0	0	0	0	-1	0	0	0	0	Pyruvate kinase, alpha/beta domain,PF02887.14	0	pyruv_kin: pyruvate kinase,TIGR01064	K00873	PK, pyk; pyruvate kinase [EC:2.7.1.40]	2.7.1.40	4743	Glycolysis, Gluconeogenesis,Purine metabolism,Pyruvate metabolism,Carbon metabolism,Biosynthesis of amino acids,Glucagon signaling pathway,Type II diabetes mellitus,Viral carcinogenesis,Central carbon metabolism in cancer	Pyruvate kinase	K00873	PK; pyruvate kinase [EC:2.7.1.40]	K00873	PK; pyruvate kinase [EC:2.7.1.40]	Mitochondrial	plas 11.5, cyto 9, cyto_mito 7.5, extr_plas 7, E.R. 5, mito 4	Peroxisome	Soluble	nucleus_or_cytosol	_	0	0	0	N
Host_DN41401_c1_g5_i15::g.119174	m.119174 ORF type:complete len:816 (-) TRINITY_DN41401_c1_g5_i15:4783-7230(-) ATP-dependent 6-phosphofructokinase, muscle type OS=Homo sapiens GN=PFKM PE=1 SV=2	Glycolysis		X (Glycolysis)	0.00495057	0.00495057	0	0	0	0	0	0	0	0	0	0	0	0	0	0	0	0	0	0	0	Phosphofructokinase,PF00365.18	0003872; 0006096	6PF1K_euk: 6-phosphofructokinase,TIGR02478	K00850	pfkA, PFK; 6-phosphofructokinase 1 [EC:2.7.1.11]	2.7.1.11	3872	Glycolysis, Gluconeogenesis,Pentose phosphate pathway,Fructose and mannose metabolism,Galactose metabolism,Methane metabolism,Carbon metabolism,Biosynthesis of amino acids,RNA degradation,AMPK signaling pathway,Central carbon metabolism in cancer	phosphohexokinase	K00850	pfkA; 6-phosphofructokinase 1 [EC:2.7.1.11]	K00850	pfkA; 6-phosphofructokinase 1 [EC:2.7.1.11]	Cytoplasmic	cyto 16.5, cyto_nucl 16.3333, nucl 14, cyto_plas 9.16667	Plastid	Soluble	nucleus_or_cytosol	_	0	0	0	N
Host_DN32437_c0_g6_i1::g.189989	m.189989 ORF type:complete len:576 (+) TRINITY_DN32437_c0_g6_i1:86-1813(+) Pyruvate kinase PKLR OS=Mus musculus GN=Pklr PE=1 SV=1	Glycolysis		X (Glycolysis)	0.0019137	0.0019137	0	0	0	0	0	0	0	0	0	0	0	0	0	0	0	0	0	0	0	Pyruvate kinase, alpha/beta domain,PF02887.14	0	pyruv_kin: pyruvate kinase,TIGR01064	K00873	PK, pyk; pyruvate kinase [EC:2.7.1.40]	2.7.1.40	4743	Glycolysis, Gluconeogenesis,Purine metabolism,Pyruvate metabolism,Carbon metabolism,Biosynthesis of amino acids,Glucagon signaling pathway,Type II diabetes mellitus,Viral carcinogenesis,Central carbon metabolism in cancer	Pyruvate kinase	K00873	PK; pyruvate kinase [EC:2.7.1.40]	K00873	PK; pyruvate kinase [EC:2.7.1.40]	Cytoplasmic	mito 21, cyto_nucl 6, cyto 5.5, nucl 3.5	Plastid	Soluble	nucleus_or_cytosol	_	0	0	0	N
Host_DN101124_c0_g1_i1::g.218275	m.218275 ORF type:internal len:126 (+) TRINITY_DN101124_c0_g1_i1:2-376(+) Histone H2B.2, embryonic OS=Psammechinus miliaris PE=3 SV=2	Histones		X (Histones)	0.168724	0.168724	0	0	0.023287	0.023287	0.130992	0.130992	0	0	0	0	0	0	0	0	0	0	0	0	0	Core histone H2A/H2B/H3/H4,PF00125.22	3677	0	K11252	H2B; histone H2B	0	0	Alcoholism,Viral carcinogenesis,Systemic lupus erythematosus	Core component of nucleosome. Nucleosomes wrap and compact DNA into chromatin, limiting DNA accessibility to the cellular machineries which require DNA as a template. Histones thereby play a central role in transcription regulation, DNA repair, DNA replication and chromosomal stability. DNA accessibility is regulated via a complex set of post-translational modifications of histones, also called h…	K11252	H2B; histone H2B	K11252	H2B; histone H2B	Nuclear	nucl 32	Plastid	Soluble	nucleus_or_cytosol	_	0	0	0	N
Host_DN24440_c0_g2_i1::g.45809	m.45809 ORF type:5prime_partial len:135 (+) TRINITY_DN24440_c0_g2_i1:3-407(+) Histone H2A OS=Sipunculus nudus PE=1 SV=2	Histones		X (Histones)	0.467918	0.103062	0.271768	0.0396621	0.118819	0.0132644	0.487199	0.0899095	0.32505	0.0308619	0.128605	0.0192237	0	1	1	1	1	1	0	0	0	C-terminus of histone H2A,PF16211.3	0	0	K11251	H2A; histone H2A	0	0	Alcoholism,Systemic lupus erythematosus	histone h2a	K11251	H2A; histone H2A	K11251	H2A; histone H2A	Nuclear	nucl 27, mito 3	Plastid	Soluble	nucleus_or_cytosol	_	0	0	0	N
Host_DN26308_c0_g2_i1::g.193996	m.193996 ORF type:5prime_partial len:125 (-) TRINITY_DN26308_c0_g2_i1:19-393(-) Histone H2B 7 OS=Gallus gallus GN=H2B-VII PE=1 SV=2	Histones		X (Histones)	0.22033	0.22033	0.338925	0.17113	0	0	0.403097	0.403097	0.430553	0.233827	0	0	0	0	0	0	0	0	0	0	0	Core histone H2A/H2B/H3/H4,PF00125.22	3677	0	K11252	H2B; histone H2B	0	0	Alcoholism,Viral carcinogenesis,Systemic lupus erythematosus	Core component of nucleosome. Nucleosomes wrap and compact DNA into chromatin, limiting DNA accessibility to the cellular machineries which require DNA as a template. Histones thereby play a central role in transcription regulation, DNA repair, DNA replication and chromosomal stability. DNA accessibility is regulated via a complex set of post-translational modifications of histones, also called h…	K11252	H2B; histone H2B	K11252	H2B; histone H2B	Nuclear	nucl 32	Cytoplasm	Soluble	nucleus_or_cytosol	_	0	0	0	N
Host_DN33525_c0_g2_i3::g.90544	m.90544 ORF type:complete len:129 (-) TRINITY_DN33525_c0_g2_i3:1421-1807(-) Histone H2A.V (Fragment) OS=Strongylocentrotus purpuratus GN=H2A.F/Z PE=1 SV=1	Histones		X (Histones)	0.266927	0.0909293	0.144795	0.00334862	0.0647361	0.00514323	0.303281	0.0249024	0.165741	0.00628247	0.0637457	0.00778319	0	1	1	1	1	1	0	0	0	C-terminus of histone H2A,PF16211.3	0	0	K11251	H2A; histone H2A	0	0	Alcoholism,Systemic lupus erythematosus	histone h2a	K11251	H2A; histone H2A	K11251	H2A; histone H2A	Nuclear	nucl 31	Plastid	Soluble	nucleus_or_cytosol	_	0	0	0	N
Host_DN35085_c0_g1_i1::g.50412	m.50412 ORF type:complete len:108 (-) TRINITY_DN35085_c0_g1_i1:2687-3010(-) Histone H3.3 OS=Xenopus tropicalis GN=TGas113e22.1 PE=1 SV=3	Histones		X (Histones)	0.066035	0.066035	0.168186	0.0132961	0.0278382	0.0278382	0.126181	0.126181	0.131469	0.0660245	0.0220343	0.0220343	0	0	0	0	0	0	0	0	0	Core histone H2A/H2B/H3/H4,PF00125.22	3677	0	K11253	H3; histone H3	0	0	Alcoholism,Transcriptional misregulation in cancer,Systemic lupus erythematosus	Core component of nucleosome. Nucleosomes wrap and compact DNA into chromatin, limiting DNA accessibility to the cellular machineries which require DNA as a template. Histones thereby play a central role in transcription regulation, DNA repair, DNA replication and chromosomal stability. DNA accessibility is regulated via a complex set of post-translational modifications of histones, also called h…	K11253	H3; histone H3	K11253	H3; histone H3	Nuclear	nucl 32	Nucleus	Soluble	mitochondria	_	1	1	0	N
Host_DN35725_c0_g1_i5::g.179278	m.179278 ORF type:complete len:198 (+) TRINITY_DN35725_c0_g1_i5:44-637(+) Histone H5 OS=Gallus gallus PE=1 SV=2	Histones		X (Histones)	0	0	0.0173207	0.00516356	0.00750912	0.00109123	0.0636333	0.0116017	0.0226066	0.00398042	0.0100516	0.000547982	-1	-1	0	1	1	0	-1	0	0	linker histone H1 and H5 family,PF00538.17	0000786; 0003677; 0005634; 0006334	0	K11275	H1_5; histone H1/5	0	0	0	Histone cluster 1	K11275	H1_5; histone H1/5	K11275	H1_5; histone H1/5	Nuclear	nucl 23, extr 5, cyto 2, mito 2, cyto_mito 2	Nucleus	Soluble	nucleus_or_cytosol	_	0	0	0	N
Host_DN39500_c2_g2_i3::g.205746	m.205746 ORF type:complete len:137 (-) TRINITY_DN39500_c2_g2_i3:400-810(-) Histone H3 OS=Urechis caupo PE=1 SV=2	Histones		X (Histones)	0.301008	0.0785539	0.274968	0.0286498	0.0921213	0.00459314	0.269851	0.032334	0.309948	0.0338259	0.0671883	0.00349838	0	1	1	0	1	1	0	0	0	Core histone H2A/H2B/H3/H4,PF00125.22	3677	0	K11253	H3; histone H3	0	0	Alcoholism,Transcriptional misregulation in cancer,Systemic lupus erythematosus	Core component of nucleosome. Nucleosomes wrap and compact DNA into chromatin, limiting DNA accessibility to the cellular machineries which require DNA as a template. Histones thereby play a central role in transcription regulation, DNA repair, DNA replication and chromosomal stability. DNA accessibility is regulated via a complex set of post-translational modifications of histones, also called h…	K11253	H3; histone H3	K11253	H3; histone H3	Nuclear	nucl 32	Nucleus	Soluble	mitochondria	_	0	0	0	N
Host_DN6748_c0_g2_i1::g.97952	m.97952 ORF type:5prime_partial len:132 (-) TRINITY_DN6748_c0_g2_i1:139-534(-) Histone H2A OS=Asterias rubens PE=1 SV=2	Histones		X (Histones)	0.324793	0.324793	0.0404945	0.0404945	0.0284699	0.0284699	0.223671	0.223671	0.0385518	0.0385518	0	0	0	0	0	0	0	0	0	0	0	C-terminus of histone H2A,PF16211.3	0	0	K11251	H2A; histone H2A	0	0	Alcoholism,Systemic lupus erythematosus	histone h2a	K11251	H2A; histone H2A	K11251	H2A; histone H2A	Nuclear	nucl 32	Plastid	Soluble	nucleus_or_cytosol	_	0	0	0	N
Host_DN91788_c0_g1_i1::g.86715	m.86715 ORF type:5prime_partial len:111 (-) TRINITY_DN91788_c0_g1_i1:96-428(-) Histone H4 OS=Tigriopus californicus GN=His4 PE=3 SV=2	Histones		X (Histones)	1.13025	0.448227	0.498211	0.0755338	0.277913	0.00751635	1.54433	0.243622	0.608671	0.0434753	0.313272	0.0516726	0	1	0	1	1	0	-1	0	0	TATA box binding protein associated factor (TAF),PF02969.15	6352	0	K11254	H4; histone H4	0	0	Alcoholism,Viral carcinogenesis,Systemic lupus erythematosus	Core component of nucleosome. Nucleosomes wrap and compact DNA into chromatin, limiting DNA accessibility to the cellular machineries which require DNA as a template. Histones thereby play a central role in transcription regulation, DNA repair, DNA replication and chromosomal stability. DNA accessibility is regulated via a complex set of post-translational modifications of histones, also called h…	K11254	H4; histone H4	K11254	H4; histone H4	Nuclear	nucl 32	Plastid	Soluble	nucleus_or_cytosol	_	0	0	0	N
Host_DN27934_c0_g1_i1::g.158356	m.158356 ORF type:complete len:198 (+) TRINITY_DN27934_c0_g1_i1:66-659(+) Histone H1 OS=Chironomus thummi thummi PE=3 SV=1	Histones		X (Histones)	0.102404	0.102404	0	0	0	0	0.0306221	0.0306221	0	0	0	0	0	0	0	0	0	0	0	0	0	linker histone H1 and H5 family,PF00538.17	0000786; 0003677; 0005634; 0006334	0	K11275	H1_5; histone H1/5	0	0	0	histone h1	K11275	H1_5; histone H1/5	K11275	H1_5; histone H1/5	Nuclear	nucl 19, mito 12	Plastid	Soluble	nucleus_or_cytosol	M	0	0	0	N
Host_DN28741_c0_g1_i1::g.115959	m.115959 ORF type:complete len:134 (-) TRINITY_DN28741_c0_g1_i1:693-1094(-) Histone H2AX OS=Xenopus laevis GN=h2afx PE=1 SV=3	Histones		X (Histones)	0.12686	0.12686	0.0757744	0.0389138	0.0183241	0.0183241	0.234869	0.0238718	0.0448761	0.0448761	0	0	0	0	0	0	0	0	0	0	0	C-terminus of histone H2A,PF16211.3	0	0	K11251	H2A; histone H2A	0	0	Alcoholism,Systemic lupus erythematosus	histone h2a	K11251	H2A; histone H2A	K11251	H2A; histone H2A	Nuclear	nucl 32	Nucleus	Soluble	nucleus_or_cytosol	_	0	0	0	N
Host_DN36995_c0_g1_i2::g.170637	m.170637 ORF type:complete len:127 (+) TRINITY_DN36995_c0_g1_i2:802-1182(+) Histone H2A OS=Asterias rubens PE=1 SV=2	Histones		X (Histones)	0.149919	0.149919	0	0	0	0	0.107154	0.107154	0	0	0	0	0	0	0	0	0	0	0	0	0	C-terminus of histone H2A,PF16211.3	0	0	K11251	H2A; histone H2A	0	0	Alcoholism,Systemic lupus erythematosus	histone h2a	K11251	H2A; histone H2A	K11251	H2A; histone H2A	Nuclear	nucl 32	Cytoplasm	Soluble	nucleus_or_cytosol	_	0	0	0	N
Host_DN37006_c0_g1_i1::g.157513	m.157513 ORF type:complete len:374 (-) TRINITY_DN37006_c0_g1_i1:3643-4764(-) Core histone macro-H2A.1 OS=Rattus norvegicus GN=H2afy PE=1 SV=4	Histones		X (Histones)	0	0	0.000271005	0.000271005	0	0	0.00789535	0.00215664	0.00281438	0.000173634	0	0	0	0	0	0	0	0	0	0	0	Macro domain,PF01661.19	0	0	K11251	H2A; histone H2A	0	0	Alcoholism,Systemic lupus erythematosus	histone h2a	K11251	H2A; histone H2A	K11251	H2A; histone H2A	Mitochondrial	mito 27, nucl 5	Plastid	Soluble	mitochondria	M	0	0	0	N
Host_DN37294_c1_g1_i2::g.81826	m.81826 ORF type:5prime_partial len:175 (-) TRINITY_DN37294_c1_g1_i2:2225-2749(-) Histone H5 OS=Gallus gallus PE=1 SV=2	Histones		X (Histones)	0	0	0.0113438	0.00569662	0.00208308	0.00104156	0	0	0.0174273	0.00334819	0	0	0	0	0	-1	0	1	0	0	0	linker histone H1 and H5 family,PF00538.17	0000786; 0003677; 0005634; 0006334	0	K11275	H1_5; histone H1/5	0	0	0	Histone cluster 1	K11275	H1_5; histone H1/5	K11275	H1_5; histone H1/5	Nuclear	nucl 16, extr 8, cyto 8, mito_nucl 8	Nucleus	Soluble	nucleus_or_cytosol	_	0	0	0	N
Host_DN40175_c4_g2_i1::g.19941	m.19941 ORF type:complete len:190 (+) TRINITY_DN40175_c4_g2_i1:118-687(+) Histone H5 OS=Gallus gallus PE=1 SV=2	Histones		X (Histones)	0.0038814	0.0038814	0.00494587	0.00251727	0	0	0	0	0.00291503	0.00291503	0.00187115	0.00187115	0	0	0	0	0	0	0	0	0	linker histone H1 and H5 family,PF00538.17	0000786; 0003677; 0005634; 0006334	0	K11275	H1_5; histone H1/5	0	0	0	Histone cluster 1	K11275	H1_5; histone H1/5	K11275	H1_5; histone H1/5	Nuclear	nucl 25, extr 3, cyto 2	Plastid	Soluble	nucleus_or_cytosol	_	0	0	0	N
Host_DN41712_c9_g2_i1::g.90978	m.90978 ORF type:3prime_partial len:119 (+) TRINITY_DN41712_c9_g2_i1:99-452(+) Histone H2B 7 OS=Gallus gallus GN=H2B-VII PE=1 SV=2	Histones		X (Histones)	0	0	0.157624	0.157624	0	0	0	0	0	0	0	0	0	0	0	0	0	0	0	0	0	Core histone H2A/H2B/H3/H4,PF00125.22	3677	0	K11252	H2B; histone H2B	0	0	Alcoholism,Viral carcinogenesis,Systemic lupus erythematosus	Core component of nucleosome. Nucleosomes wrap and compact DNA into chromatin, limiting DNA accessibility to the cellular machineries which require DNA as a template. Histones thereby play a central role in transcription regulation, DNA repair, DNA replication and chromosomal stability. DNA accessibility is regulated via a complex set of post-translational modifications of histones, also called h…	K11252	H2B; histone H2B	K11252	H2B; histone H2B	Nuclear	nucl 32	Plastid	Soluble	nucleus_or_cytosol	_	0	0	0	N
Host_DN41712_c9_g6_i2::g.90984	m.90984 ORF type:internal len:121 (+) TRINITY_DN41712_c9_g6_i2:1-360(+) Histone H2B 7 OS=Gallus gallus GN=H2B-VII PE=1 SV=2	Histones		X (Histones)	0.211784	0.211784	0.34938	0.17652	0.137941	0.0708098	0.639542	0.361029	0.167999	0.167999	0.0447503	0.0447503	0	0	0	0	0	0	0	0	0	Core histone H2A/H2B/H3/H4,PF00125.22	3677	0	K11252	H2B; histone H2B	0	0	Alcoholism,Viral carcinogenesis,Systemic lupus erythematosus	Core component of nucleosome. Nucleosomes wrap and compact DNA into chromatin, limiting DNA accessibility to the cellular machineries which require DNA as a template. Histones thereby play a central role in transcription regulation, DNA repair, DNA replication and chromosomal stability. DNA accessibility is regulated via a complex set of post-translational modifications of histones, also called h…	K11252	H2B; histone H2B	K11252	H2B; histone H2B	Nuclear	nucl 32	Cytoplasm	Soluble	nucleus_or_cytosol	_	0	0	0	N
Host_DN22524_c0_g1_i1::g.172496	m.172496 ORF type:5prime_partial len:139 (+) TRINITY_DN22524_c0_g1_i1:2-418(+) Histone H5 OS=Gallus gallus PE=1 SV=2	Histones		X (Histones)	0.0239212	0.0239212	0	0	0	0	0	0	0	0	0	0	0	0	0	0	0	0	0	0	0	linker histone H1 and H5 family,PF00538.17	0000786; 0003677; 0005634; 0006334	0	K11275	H1_5; histone H1/5	0	0	0	Histone cluster 1	K11275	H1_5; histone H1/5	K11275	H1_5; histone H1/5	Nuclear	nucl 26, cyto 4	Plastid	Soluble	nucleus_or_cytosol	_	0	0	0	N
Host_DN39234_c2_g1_i6::g.10970	m.10970 ORF type:5prime_partial len:319 (-) TRINITY_DN39234_c2_g1_i6:374-1330(-) Lysozyme OS=Meretrix lusoria PE=1 SV=1	Immune system	Lysozyme	X (Immune system)	0	0	0.00158939	0.00158939	0.00781086	0.00397284	0	0	0.018157	0.0064732	0.0303297	0.00563802	0	-1	0	-1	-1	0	0	0	0	Destabilase,PF05497.10	3796	0	0	0	0	0	0	0	0	0	0	0	Extracellular	nucl 10, mito 8, plas 6, cyto_mito 6	Plastid	Soluble	mitochondria	M	0	0	0	N
Host_DN39387_c1_g1_i2::g.67848	m.67848 ORF type:5prime_partial len:184 (-) TRINITY_DN39387_c1_g1_i2:581-1132(-) Lysozyme 3 OS=Crassostrea virginica GN=lysoz3 PE=1 SV=1	Immune system	Lysozyme	X (Immune system)	0	0	0	0	0.00675725	0.00372996	0	0	0	0	0.00917941	0.00460874	0	0	0	0	0	0	0	0	0	Destabilase,PF05497.10	3796	0	0	0	0	0	0	0	0	0	0	0	Extracellular	extr 30	Extracellular	Soluble	secretory_pathway	S	0	0	Y	Y
Host_DN30788_c0_g1_i2::g.177854	m.177854 ORF type:complete len:171 (-) TRINITY_DN30788_c0_g1_i2:6429-6941(-) Calcineurin subunit B type 1 OS=Rattus norvegicus GN=Ppp3r1 PE=1 SV=2	Immune system	regulation of immune system response	X (Immune system)	0	0	0	0	0.00332507	0.00166691	0	0	0	0	0.00287168	0.00287168	0	0	0	0	0	0	0	0	0	EF-hand domain pair,PF13833.4	5509	0	K06268	PPP3R, CNB; serine/threonine-protein phosphatase 2B regulatory subunit	0	4723	MAPK signaling pathway,Calcium signaling pathway,cGMP-PKG signaling pathway,Oocyte meiosis,Wnt signaling pathway,Axon guidance,VEGF signaling pathway,Osteoclast differentiation,Natural killer cell mediated cytotoxicity,T cell receptor signaling pathway,B cell receptor signaling pathway,Long-term potentiation,Glutamatergic synapse,Oxytocin signaling pathway,Glucagon signaling pathway,Renin secreti…	Calcium-binding protein	K06268	PPP3R; serine/threonine-protein phosphatase 2B regulatory subunit	K06268	PPP3R; serine/threonine-protein phosphatase 2B regulatory subunit	Cytoplasmic	cyto 18, mito 11	Cytoplasm	Soluble	nucleus_or_cytosol	_	0	0	0	N
Host_DN34046_c0_g1_i3::g.96639	m.96639 ORF type:complete len:659 (+) TRINITY_DN34046_c0_g1_i3:23-1999(+) Protein NLRC5 OS=Homo sapiens GN=NLRC5 PE=1 SV=3	Immune system	regulation of immune system rsignaling pathways	X (Immune system)	0.000836152	0.000836152	0	0	0	0	0	0	0	0	0	0	0	0	0	0	0	0	0	0	0	Leucine Rich repeat,PF13516.4	5515	0	0	0	0	0	0	0	0	0	0	0	PlasmaMembrane	nucl 21, cyto_nucl 17, cyto 9	Cytoplasm	Soluble	nucleus_or_cytosol	_	0	0	0	N
Host_DN38710_c2_g1_i2::g.111455	m.111455 ORF type:complete len:575 (+) TRINITY_DN38710_c2_g1_i2:170-1894(+) Caspase recruitment domain-containing protein 11 OS=Homo sapiens GN=CARD11 PE=1 SV=3	Immune system		X (Immune system)	0	0	0.011473	0.00176535	0	0	0	0	0.00859772	0.00238472	0	0	-1	0	1	-1	0	1	0	0	0	Caspase recruitment domain,PF00619.19	42981	0	0	0	0	0	0	0	0	0	0	0	Nuclear	cyto 16, cyto_nucl 13, nucl 8, cysk 5	Cytoplasm	Soluble	nucleus_or_cytosol	_	0	0	0	N
Host_DN29797_c0_g1_i2::g.46083	m.46083 ORF type:3prime_partial len:630 (-) TRINITY_DN29797_c0_g1_i2:1-1887(-) Protein THEMIS OS=Bos taurus GN=THEMIS PE=2 SV=1	Immune system		X (Immune system)	0	0	0	0	0	0	0	0	0.000650773	0.000650773	0	0	0	0	0	0	0	0	0	0	0	Cell-cycle sustaining, positive selection,,PF12736.5	0	0	0	0	0	0	0	0	0	0	0	0	Nuclear	cyto 22, nucl 8	Plastid	Soluble	nucleus_or_cytosol	_	0	0	0	N
Host_DN31510_c0_g1_i8::g.209234	m.209234 ORF type:complete len:260 (-) TRINITY_DN31510_c0_g1_i8:153-932(-) Peptidoglycan-recognition protein SC2 OS=Drosophila simulans GN=PGRP-SC2 PE=3 SV=1	Immune system		X (Immune system)	0	0	0	0	0.00812606	0.00296283	0	0	0	0	0.0177276	0.00333833	0	-1	-1	0	-1	-1	0	0	0	N-acetylmuramoyl-L-alanine amidase,PF01510.23	0008745; 0009253	0	0	0	0	0	0	0	K01446	PGRP; peptidoglycan recognition protein	K01446	PGRP; peptidoglycan recognition protein	Extracellular	extr 29	Extracellular	Soluble	secretory_pathway	S	0	0	Y	Y
Host_DN32965_c0_g2_i4::g.192507	m.192507 ORF type:complete len:637 (+) TRINITY_DN32965_c0_g2_i4:234-2144(+) Tyrosine-protein kinase ZAP-70 OS=Mus musculus GN=Zap70 PE=1 SV=3	Immune system		X (Immune system)	0	0	0.00356736	0.000454421	0	0	0	0	0.00376365	0.00080685	0	0	0	0	0	0	0	0	0	0	0	SH2 domain,PF00017.22	0	0	K05855	SYK; spleen tyrosine kinase [EC:2.7.10.2]	2.7.10.2	0004715; 0004716	NF-kappa B signaling pathway,Phospholipase D signaling pathway,PI3K-Akt signaling pathway,Osteoclast differentiation,Platelet activation,Natural killer cell mediated cytotoxicity,B cell receptor signaling pathway,Fc epsilon RI signaling pathway,Fc gamma R-mediated phagocytosis,Tuberculosis,Epstein-Barr virus infection,Viral carcinogenesis	Serine Threonine protein kinase	0	0	K05855	SYK; spleen tyrosine kinase [EC:2.7.10.2]	Cytoplasmic	cyto 22, cyto_nucl 17, nucl 8	Plastid	Soluble	nucleus_or_cytosol	_	0	0	0	N
Host_DN35328_c0_g1_i2::g.190673	m.190673 ORF type:complete len:116 (+) TRINITY_DN35328_c0_g1_i2:80-427(+) Macrophage migration inhibitory factor OS=Gallus gallus GN=MIF PE=3 SV=3	Immune system		X (Immune system)	0.0175422	0.0175422	0.0125234	0.000840803	0.0799168	0.0128765	0.103554	0.0201192	0.0375798	0.0114606	0.0911708	0.0137698	0	-1	-1	1	0	0	-1	0	0	Macrophage migration inhibitory factor (MIF),PF01187.16	0	0	K07253	MIF; phenylpyruvate tautomerase [EC:5.3.2.1]	5.3.2.1	50178	Tyrosine metabolism,Phenylalanine metabolism	0	K07253	MIF; phenylpyruvate tautomerase [EC:5.3.2.1]	K07253	MIF; phenylpyruvate tautomerase [EC:5.3.2.1]	Extracellular	extr 15, cyto 8.5, cyto_nucl 6, mito 3, nucl 2.5	Extracellular	Soluble	nucleus_or_cytosol	_	0	0	0	N
Host_DN36041_c0_g1_i1::g.136350	m.136350 ORF type:complete len:659 (+) TRINITY_DN36041_c0_g1_i1:245-2221(+) Tyrosine-protein kinase BTK OS=Mus musculus GN=Btk PE=1 SV=4	Immune system		X (Immune system)	0	0	0.00516384	0.00055285	0	0	0	0	0.00490973	0.000624739	0	0	-1	0	1	-1	0	1	0	0	0	Variant SH3 domain,PF14604.4	5515	0	K07364	TEC; tyrosine-protein kinase Tec [EC:2.7.10.2]	2.7.10.2	4715	MAPK signaling pathway - fly,Osteoclast differentiation,T cell receptor signaling pathway	Serine Threonine protein kinase	K07364	TEC; tyrosine-protein kinase Tec [EC:2.7.10.2]	K07364	TEC; tyrosine-protein kinase Tec [EC:2.7.10.2]	Nuclear	cyto 17.5, cyto_nucl 15, nucl 11.5	Plastid	Soluble	nucleus_or_cytosol	_	0	0	0	N
Host_DN38285_c0_g2_i1::g.146167	m.146167 ORF type:5prime_partial len:292 (-) TRINITY_DN38285_c0_g2_i1:349-1224(-) Cytokine-dependent hematopoietic cell linker OS=Homo sapiens GN=CLNK PE=1 SV=2	Immune system		X (Immune system)	0	0	0	0	0	0	0	0	0.00471961	0.00236639	0	0	0	0	0	0	0	0	0	0	0	SH2 domain,PF00017.22	0	0	0	0	0	0	0	0	0	0	0	0	Nuclear	cyto 19.5, cyto_nucl 14.6667, cyto_plas 11.6667, nucl 4.5, pero 3	Plastid	Soluble	nucleus_or_cytosol	_	0	0	0	N
Host_DN38446_c2_g4_i1::g.137115	m.137115 ORF type:5prime_partial len:545 (+) TRINITY_DN38446_c2_g4_i1:2-1636(+) C3 and PZP-like alpha-2-macroglobulin domain-containing protein 8 OS=Homo sapiens GN=CPAMD8 PE=1 SV=2	Immune system		X (Immune system)	0	0	0	0	0.00416489	0.00208845	0	0	0.00135034	0.00135034	0.00137241	0.000689052	0	0	0	0	0	0	0	0	0	Alpha-macro-globulin thiol-ester bond-forming region,PF10569.7	0	0	K06530	CD109; CD109 antigen	0	0	0	0	K06530	CD109; CD109 antigen	K06530	CD109; CD109 antigen	Extracellular	cyto 12, E.R._mito 7.83333, cyto_pero 7.83333, mito 7, cyto_nucl 7, cyto_plas 7	Plastid	Soluble	nucleus_or_cytosol	_	1	1	0	N
Host_DN37913_c1_g1_i2::g.212922	m.212922 ORF type:complete len:1179 (+) TRINITY_DN37913_c1_g1_i2:859-4395(+) Tyrosine-protein kinase TXK OS=Homo sapiens GN=TXK PE=1 SV=3	Immune system		X (Immune system)	0	0	0	0	0	0	0	0	0.000311794	0.000311794	0	0	0	0	0	0	0	0	0	0	0	Protein tyrosine kinase,PF07714.15	0004672; 0006468	0	0	0	0	0	0	0	0	0	0	0	Nuclear	plas 11, cyto 10, extr 5, cyto_pero 5, cyto_golg 5	Plastid	Soluble	nucleus_or_cytosol	_	0	0	0	N
Host_DN37836_c1_g2_i13::g.79165	m.79165 ORF type:complete len:482 (-) TRINITY_DN37836_c1_g2_i13:3737-5182(-) Interleukin-1 receptor-associated kinase 1 OS=Homo sapiens GN=IRAK1 PE=1 SV=2	Immune system		X (Immune system)	0	0	0.00319498	0.00160407	0	0	0	0	0.00479042	0.000160544	0	0	0	0	0	0	0	0	0	0	0	Protein tyrosine kinase,PF07714.15	0004672; 0006468	0	0	0	0	0	0	0	K04730	IRAK1; interleukin-1 receptor-associated kinase 1 [EC:2.7.11.1]	K04730	IRAK1; interleukin-1 receptor-associated kinase 1 [EC:2.7.11.1]	Mitochondrial	mito 29, cyto_mito 17	Plastid	Soluble	nucleus_or_cytosol	_	0	0	0	N
Host_DN38131_c2_g3_i2::g.133102	m.133102 ORF type:complete len:341 (-) TRINITY_DN38131_c2_g3_i2:207-1229(-) Cyclic GMP-AMP synthase OS=Nematostella vectensis GN=v1g211400 PE=1 SV=1	Immune system		X (Immune system)	0	0	0.0104015	0.0104015	0	0	0	0	0.015843	0.00845707	0	0	0	0	0	0	0	0	0	0	0	Mab-21 protein,PF03281.12	0	0	0	0	0	0	0	0	0	0	0	0	Nuclear	cyto 21, cyto_nucl 16, nucl 5, pero 4	Plastid	Soluble	nucleus_or_cytosol	_	0	0	0	N
Host_DN40486_c3_g8_i11::g.94508	m.94508 ORF type:complete len:1669 (-) TRINITY_DN40486_c3_g8_i11:3075-8081(-) Complement C3 OS=Mus musculus GN=C3 PE=1 SV=3	Immune system		X (Immune system)	0	0	0	0	0	0	0	0	0.00049545	0.00049545	0.00117056	0.000307172	0	0	0	0	0	0	0	0	0	Alpha-macro-globulin thiol-ester bond-forming region,PF10569.7	0	0	0	0	0	0	0	0	K03989	C4; complement component 4	K03989	C4; complement component 4	Nuclear	extr 24, pero 3, lyso 2, E.R. 1.5, mito_pero 1.5, cyto_pero 1.5, E.R._golg 1.5	Extracellular	Soluble	secretory_pathway	S	0	1	Y	Y
Host_DN41175_c4_g2_i15::g.100185	m.100185 ORF type:internal len:1194 (+) TRINITY_DN41175_c4_g2_i15:2-3580(+) Poly [ADP-ribose] polymerase 14 OS=Mus musculus GN=Parp14 PE=1 SV=3	Immune system		X (Immune system)	0	0	0	0	0	0	0	0	0.000157362	0.000157362	0	0	0	0	0	0	0	0	0	0	0	Macro domain,PF01661.19	0	0	0	0	0	0	0	0	K15261	PARP10_14_15; poly [ADP-ribose] polymerase 10/14/15 [EC:2.4.2.30]	K15261	PARP10_14_15; poly [ADP-ribose] polymerase 10/14/15 [EC:2.4.2.30]	Nuclear	extr 19, E.R. 10	Plastid	Soluble	secretory_pathway	S	0	0	Y	Y
Host_DN41268_c5_g1_i7::g.124611	m.124611 ORF type:internal len:427 (-) TRINITY_DN41268_c5_g1_i7:2-1279(-) Poly [ADP-ribose] polymerase 14 OS=Homo sapiens GN=PARP14 PE=1 SV=3	Immune system		X (Immune system)	0	0	0	0	0	0	0	0	0.000862191	0.000862191	0	0	0	0	0	0	0	0	0	0	0	WWE domain,PF02825.18	0	0	0	0	0	0	0	0	K15261	PARP10_14_15; poly [ADP-ribose] polymerase 10/14/15 [EC:2.4.2.30]	K15261	PARP10_14_15; poly [ADP-ribose] polymerase 10/14/15 [EC:2.4.2.30]	Cytoplasmic	nucl 30	Plastid	Soluble	nucleus_or_cytosol	_	0	0	0	N
Host_DN38636_c0_g3_i13::g.8718	m.8718 ORF type:complete len:446 (-) TRINITY_DN38636_c0_g3_i13:2283-3620(-) Peptidoglycan recognition protein 4 OS=Homo sapiens GN=PGLYRP4 PE=1 SV=2	Immune system		X (Immune system)	0	0	0	0	0.0018287	0.00126598	0	0	0	0	0	0	0	0	0	0	0	0	0	0	0	N-acetylmuramoyl-L-alanine amidase,PF01510.23	0008745; 0009253	0	K01446	PGRP; peptidoglycan recognition protein	0	0	0	0	K01446	PGRP; peptidoglycan recognition protein	K01446	PGRP; peptidoglycan recognition protein	Extracellular	extr 13, E.R. 10, mito 4, pero 4, mito_pero 4	Extracellular	Soluble	secretory_pathway	S	1	0	Y	Y
Host_DN37347_c0_g1_i3::g.181882	m.181882 ORF type:complete len:522 (+) TRINITY_DN37347_c0_g1_i3:170-1735(+) Bactericidal permeability-increasing protein OS=Homo sapiens GN=BPI PE=1 SV=4	Immune system		X (Immune system)	0	0	0.000398241	0.000398241	0	0	0	0	0.00366611	0.00199743	0	0	0	0	0	0	0	0	0	0	0	LBP, BPI, CETP family, C-terminal domain,PF02886.15	8289	0	0	0	0	0	0	0	0	0	0	0	PlasmaMembrane	E.R. 13, extr 9, plas 4, pero 4	Extracellular	Soluble	secretory_pathway	S	0	1	Y	Y
Host_DN32060_c0_g1_i2::g.36896	m.36896 ORF type:complete len:203 (-) TRINITY_DN32060_c0_g1_i2:1794-2402(-) EF-hand domain-containing protein D2 OS=Rattus norvegicus GN=Efhd2 PE=1 SV=1	Immune system		X (Immune system)	0.0157978	0.00291699	0.00102985	0.00102985	0.0208911	0.00545672	0.0116283	0.00290824	0.00517661	0.00158744	0.0292715	0.00309076	1	0	-1	0	0	-1	0	0	0	Secreted protein acidic and rich in cysteine Ca binding region,PF10591.7	0005509; 0005578; 0007165	0	0	0	0	0	0	0	0	0	0	0	Cytoplasmic	cyto 20.5, cyto_nucl 17.6667, cyto_plas 12.3333, nucl 7.5	Plastid	Soluble	nucleus_or_cytosol	_	0	0	0	N
Host_DN37999_c1_g1_i4::g.211852	m.211852 ORF type:complete len:696 (-) TRINITY_DN37999_c1_g1_i4:256-2343(-) Phosphoinositide 3-kinase adapter protein 1 OS=Gallus gallus GN=PIK3AP1 PE=1 SV=1	Immune system		X (Immune system)	0	0	0.00072723	0.00072723	0	0	0	0	0.00027012	0.00027012	0	0	0	0	0	0	0	0	0	0	0	Dof, BCAP, and BANK (DBB) motif,,PF14545.4	0	0	0	0	0	0	0	0	K12230	PIK3AP1; phosphoinositide 3-kinase adapter protein 1	K12230	PIK3AP1; phosphoinositide 3-kinase adapter protein 1	Nuclear	cyto 11.5, plas 11, cyto_mito 8, nucl 5, mito 3.5	Plastid	Soluble	nucleus_or_cytosol	_	0	0	0	N
Host_DN37172_c0_g8_i5::g.64740	m.64740 ORF type:complete len:328 (+) TRINITY_DN37172_c0_g8_i5:111-1094(+) UBX domain-containing protein 1-A OS=Xenopus laevis GN=ubxn1-a PE=2 SV=1	Immune system		X (Immune system)	0.00224338	0.00224338	0	0	0	0	0	0	0	0	0	0	0	0	0	0	0	0	0	0	0	UBX domain,PF00789.18	5515	0	0	0	0	0	0	0	0	0	0	0	Nuclear	nucl 31	Plastid	Soluble	nucleus_or_cytosol	_	0	0	0	N
Host_DN33607_c0_g2_i1::g.26529	m.26529 ORF type:complete len:216 (+) TRINITY_DN33607_c0_g2_i1:263-910(+) Pathogen-related protein OS=Hordeum vulgare PE=2 SV=2	Immune system		X (Immune system)	0.0582865	0.0289957	0	0	0	0	0	0	0	0	0	0	0	0	0	0	0	0	0	0	0	0	0	0	0	0	0	0	0	0	0	0	0	0	Cytoplasmic	cyto 19.5, cyto_nucl 13.5, extr 5, nucl 4.5	Plastid	Soluble	nucleus_or_cytosol	_	0	0	0	N
Host_DN37347_c0_g1_i16::g.181892	m.181892 ORF type:complete len:367 (+) TRINITY_DN37347_c0_g1_i16:170-1270(+) Bactericidal permeability-increasing protein OS=Bos taurus GN=BPI PE=2 SV=2	Immune system		X (Immune system)	0.0166678	0.00864125	0	0	0	0	0.00148462	0.00148462	0	0	0	0	0	0	0	0	0	0	0	0	0	0	0	0	0	0	0	0	0	0	0	0	0	0	Cytoplasmic	extr 11, plas 10, E.R. 9	Plastid	Soluble	mitochondria	S	0	1	Y	Y
Host_DN37631_c1_g1_i2::g.160056	m.160056 ORF type:complete len:352 (+) TRINITY_DN37631_c1_g1_i2:419-1474(+) T-cell receptor alpha chain V region 2B4 OS=Mus musculus PE=1 SV=1	Immune system		X (Immune system)	0	0	0	0	0.00282877	0.00282877	0	0	0.00392408	0.00392408	0.0017632	0.0017632	0	0	0	0	0	0	0	0	0	0	0	0	0	0	0	0	0	0	0	0	0	0	Extracellular	extr 24, plas 4, E.R. 2, cysk_plas 2, cyto_plas 2	Extracellular	Soluble	secretory_pathway	S	0	1	Y	Y
Host_DN39806_c1_g3_i4::g.161817	m.161817 ORF type:5prime_partial len:264 (+) TRINITY_DN39806_c1_g3_i4:3-794(+) Ubiquitin thioesterase OTUB1 OS=Rattus norvegicus GN=Otub1 PE=1 SV=1	Immune system		X (Immune system)	0	0	0	0	0	0	0	0	0.00214144	0.00214144	0	0	0	0	0	0	0	0	0	0	0	Peptidase C65 Otubain,PF10275.7	0	0	K09602	OTUB1; ubiquitin thioesterase protein OTUB1 [EC:3.4.19.12]	3.4.19.12	4843	0	OTU domain, ubiquitin aldehyde binding	K09602	OTUB1; ubiquitin thioesterase protein OTUB1 [EC:3.4.19.12]	K09602	OTUB1; ubiquitin thioesterase protein OTUB1 [EC:3.4.19.12]	Cytoplasmic	cyto_nucl 19, cyto 18.5, nucl 8.5	Plastid	Soluble	nucleus_or_cytosol	_	0	0	0	N
Host_DN41679_c0_g2_i9::g.165251	m.165251 ORF type:internal len:233 (-) TRINITY_DN41679_c0_g2_i9:3-698(-) N-myc-interactor OS=Bos taurus GN=NMI PE=2 SV=1	Immune system		X (Immune system)	0	0	0	0	0	0	0	0	0.00220548	0.00220548	0	0	0	0	0	0	0	0	0	0	0	0	0	0	0	0	0	0	0	0	0	0	0	0	Nuclear	cyto 21, nucl 4, cysk 4	Plastid	Soluble	nucleus_or_cytosol	_	0	0	0	N
Host_DN33524_c0_g3_i1::g.90393	m.90393 ORF type:5prime_partial len:257 (-) TRINITY_DN33524_c0_g3_i1:1654-2424(-) Toll-interacting protein OS=Homo sapiens GN=TOLLIP PE=1 SV=1	Immune system		X (Immune system)	0.00214917	0.00214917	0.00119604	0.000684019	0	0	0.00159191	0.00159191	0.00326807	0.0016701	0.00076747	0.00076747	0	0	0	0	0	0	0	0	0	CUE domain,PF02845.14	5515	0	K05402	TOLLIP; toll-interacting protein	0	0	Toll-like receptor signaling pathway	0	K05402	TOLLIP; toll-interacting protein	K05402	TOLLIP; toll-interacting protein	Extracellular	cyto 12.5, cyto_nucl 11.5, cysk 9, nucl 7.5	Plastid	Soluble	nucleus_or_cytosol	_	0	0	0	N
Host_DN40362_c2_g1_i1::g.128785	m.128785 ORF type:3prime_partial len:121 (+) TRINITY_DN40362_c2_g1_i1:183-542(+) Gramicidin S synthase 2 OS=Aneurinibacillus migulanus GN=grsB PE=3 SV=2	Immune system		X (Immune system)	0	0	0.00168475	0.00168475	0	0	0	0	0	0	0	0	0	0	0	0	0	0	0	0	0	AMP-binding enzyme,PF00501.26	0003824; 0008152	0	K15663	ituC, mycC, bmyC; iturin family lipopeptide synthetase C	0	0	Nonribosomal peptide structures	domain protein	0	0	0	0	Cytoplasmic	cyto 18.5, cyto_nucl 14, nucl 6.5, extr 5	Plastid	Soluble	nucleus_or_cytosol	_	0	0	0	N
Host_DN34802_c1_g1_i1::g.214970	m.214970 ORF type:5prime_partial len:561 (+) TRINITY_DN34802_c1_g1_i1:1-1683(+) Acid sphingomyelinase-like phosphodiesterase 3b OS=Homo sapiens GN=SMPDL3B PE=1 SV=2	Immune system		X (Immune system)	0.000982479	0.000982479	0	0	0	0	0.00548869	0.000170638	0	0	0	0	0	0	0	0	0	0	0	0	0	Calcineurin-like phosphoesterase,PF00149.26	16787	0	K01128	SMPDL3; sphingomyelin phosphodiesterase acid-like 3 [EC:3.1.4.-]	3.1.4.-	0	0	Catalyzes the hydrolysis of inorganic polyphosphate (poly P) chains of many hundreds of phosphate residues into shorter lengths (By similarity)	K01128	SMPDL3; sphingomyelin phosphodiesterase acid-like 3 [EC:3.1.4.-]	K01128	SMPDL3; sphingomyelin phosphodiesterase acid-like 3 [EC:3.1.4.-]	Extracellular	plas 29	Plastid	Membrane	nucleus_or_cytosol	M	1	1	0	N
Host_DN35946_c1_g2_i5::g.174015	m.174015 ORF type:5prime_partial len:113 (-) TRINITY_DN35946_c1_g2_i5:557-895(-) Myohemerythrin OS=Riftia pachyptila PE=2 SV=1	Myohemerythrins		X (Myohemerythrins)	0	0	1.47316	0.390153	0.0423089	0.0173196	0	0	0.356461	0.201505	0.00960005	0.00713239	-1	-1	1	-1	0	1	0	0	0	0	0	hemeryth_dom: hemerythrin-like metal-binding domain,TIGR02481	K03406	mcp; methyl-accepting chemotaxis protein	0	0	Two-component system,Bacterial chemotaxis	hemerythrin-like, metal-binding protein	0	0	0	0	Cytoplasmic	cyto 24.5, cyto_nucl 15.5, nucl 5.5	Plastid	Soluble	nucleus_or_cytosol	_	0	0	0	N
Host_DN40751_c3_g2_i1::g.197815	m.197815 ORF type:complete len:104 (-) TRINITY_DN40751_c3_g2_i1:321-632(-) Myohemerythrin-1 OS=Phascolopsis gouldii PE=1 SV=2	Myohemerythrins		X (Myohemerythrins)	0	0	1.67028	0.132892	0.0228598	0.0118097	0	0	0.708693	0.360377	0	0	-1	0	1	-1	0	1	0	0	0	0	0	hemeryth_dom: hemerythrin-like metal-binding domain,TIGR02481	0	0	0	0	0	0	0	0	0	0	Cytoplasmic	cyto 18.5, extr 11, cyto_nucl 10	Plastid	Soluble	nucleus_or_cytosol	_	0	0	0	N
Host_DN40751_c3_g2_i4::g.197818	m.197818 ORF type:internal len:143 (-) TRINITY_DN40751_c3_g2_i4:2-427(-) Myohemerythrin-1 OS=Phascolopsis gouldii PE=1 SV=2	Myohemerythrins		X (Myohemerythrins)	0	0	2.41132	0.309152	0.0191092	0.012254	0	0	0.608317	0.489911	0	0	-1	0	1	-1	0	1	0	0	0	0	0	hemeryth_dom: hemerythrin-like metal-binding domain,TIGR02481	0	0	0	0	0	0	0	0	0	0	Cytoplasmic	cyto 15, cyto_nucl 14, cyto_pero 10.3333, cyto_plas 9.5, nucl 7.5, extr 5	Cytoplasm	Soluble	nucleus_or_cytosol	_	0	0	0	N
Host_DN40751_c3_g3_i3::g.197827	m.197827 ORF type:complete len:121 (-) TRINITY_DN40751_c3_g3_i3:3-365(-) Myohemerythrin OS=Riftia pachyptila PE=2 SV=1	Myohemerythrins		X (Myohemerythrins)	0	0	0.264956	0.0896553	0.0133794	0.00679022	0	0	0.0775922	0.0428354	0	0	-1	0	0	-1	0	1	0	0	0	Hemerythrin HHE cation binding domain,PF01814.21	0	hemeryth_dom: hemerythrin-like metal-binding domain,TIGR02481	K07216	K07216; hemerythrin	0	0	0	hemerythrin-like, metal-binding protein	0	0	0	0	Cytoplasmic	cyto 20, cyto_nucl 14.5, nucl 5, pero 3	Mitochondrion	Soluble	nucleus_or_cytosol	_	0	0	0	N
Host_DN40751_c3_g6_i4::g.197829	m.197829 ORF type:internal len:102 (-) TRINITY_DN40751_c3_g6_i4:3-305(-) Myohemerythrin-1 OS=Phascolopsis gouldii PE=1 SV=2	Myohemerythrins		X (Myohemerythrins)	0	0	0.304466	0.108087	0	0	0	0	0.0702783	0.0373805	0	0	-1	0	1	-1	0	1	0	0	0	0	0	hemeryth_dom: hemerythrin-like metal-binding domain,TIGR02481	0	0	0	0	0	0	0	0	0	0	Cytoplasmic	cyto 22, extr 4, nucl 4	Extracellular	Soluble	nucleus_or_cytosol	_	0	0	0	N
Host_DN40751_c3_g6_i5::g.197831	m.197831 ORF type:complete len:121 (-) TRINITY_DN40751_c3_g6_i5:1340-1702(-) Myohemerythrin OS=Riftia pachyptila PE=2 SV=1	Myohemerythrins		X (Myohemerythrins)	0	0	0.366088	0.190931	0	0	0	0	0.231595	0.134317	0	0	-1	0	1	0	0	0	0	0	0	Hemerythrin HHE cation binding domain,PF01814.21	0	hemeryth_dom: hemerythrin-like metal-binding domain,TIGR02481	0	0	0	0	0	hemerythrin-like, metal-binding protein	0	0	0	0	Cytoplasmic	cyto 21, cyto_nucl 15, nucl 5, pero 3	Cytoplasm	Soluble	nucleus_or_cytosol	_	0	0	0	N
Host_DN30816_c0_g1_i1::g.157984	m.157984 ORF type:complete len:127 (-) TRINITY_DN30816_c0_g1_i1:640-1020(-) Myohemerythrin-1 OS=Phascolopsis gouldii PE=1 SV=2	Myohemerythrins		X (Myohemerythrins)	0.061685	0.061685	0	0	0	0	0.0377342	0.0377342	0	0	0	0	0	0	0	0	0	0	0	0	0	Hemerythrin HHE cation binding domain,PF01814.21	0	hemeryth_dom: hemerythrin-like metal-binding domain,TIGR02481	K03406	mcp; methyl-accepting chemotaxis protein	0	0	Two-component system,Bacterial chemotaxis	hemerythrin-like, metal-binding protein	0	0	0	0	Cytoplasmic	cyto 16, extr 14	Cytoplasm	Soluble	nucleus_or_cytosol	_	0	0	0	N
Host_DN33915_c0_g2_i3::g.180215	m.180215 ORF type:5prime_partial len:145 (-) TRINITY_DN33915_c0_g2_i3:53-487(-) Myohemerythrin OS=Riftia pachyptila PE=2 SV=1	Myohemerythrins		X (Myohemerythrins)	0.772308	0.0797105	0.207301	0.00148048	1.53147	0.118431	0.597921	0.236904	0.288451	0.0524813	1.77977	0.0812518	1	-1	-1	1	-1	-1	0	0	0	0	0	hemeryth_dom: hemerythrin-like metal-binding domain,TIGR02481	0	0	0	0	0	0	0	0	0	0	Extracellular	mito 17, cyto 8, extr 5	Mitochondrion	Soluble	secretory_pathway	M	0	0	0	N
Host_DN34237_c2_g1_i1::g.35857	m.35857 ORF type:5prime_partial len:131 (+) TRINITY_DN34237_c2_g1_i1:2-394(+) Myohemerythrin OS=Riftia pachyptila PE=2 SV=1	Myohemerythrins		X (Myohemerythrins)	1.38228	0.51409	0.00399006	0.00399006	0.00629757	0.00629757	0.124266	0.0354325	0	0	0	0	1	1	0	1	1	0	0	0	0	Hemerythrin HHE cation binding domain,PF01814.21	0	hemeryth_dom: hemerythrin-like metal-binding domain,TIGR02481	0	0	0	0	0	0	0	0	0	0	Extracellular	cyto_nucl 12.5, cyto 12, extr 8, nucl 7, mito 3	Plastid	Soluble	nucleus_or_cytosol	_	0	0	0	N
Host_DN39503_c1_g4_i8::g.199817	m.199817 ORF type:complete len:1226 (+) TRINITY_DN39503_c1_g4_i8:945-4622(+) Sodium-driven chloride bicarbonate exchanger OS=Mus musculus GN=Slc4a10 PE=1 SV=2	Bicarbonate exchangers		X (Other bicarbonate transporters)	0.0108067	0.0029983	0.0275624	0.00198288	0	0	0.00315002	0.00125904	0.0162919	0.00204501	0	0	-1	1	1	-1	1	1	0	0	0	HCO3- transporter family,PF00955.19	0006820; 0016021	ae: anion exchange protein,TIGR00834	K13859	SLC4A8; solute carrier family 4 (sodium bicarbonate cotransporter), member 8	0	5452	0	solute carrier family 4	K13861	SLC4A10; solute carrier family 4 (sodium bicarbonate transporter), member 10	K13861	SLC4A10; solute carrier family 4 (sodium bicarbonate transporter), member 10	PlasmaMembrane	plas 26, E.R. 6	Cell membrane	Membrane	nucleus_or_cytosol	_	12	11	0	N
Host_DN41165_c0_g1_i18::g.103143	m.103143 ORF type:complete len:710 (-) TRINITY_DN41165_c0_g1_i18:4384-6513(-) Electroneutral sodium bicarbonate exchanger 1 OS=Homo sapiens GN=SLC4A8 PE=1 SV=1	Bicarbonate exchangers		X (Other bicarbonate transporters)	0.0121574	0.0121574	0	0	0	0	0	0	0	0	0	0	0	0	0	0	0	0	0	0	0	HCO3- transporter family,PF00955.19	0006820; 0016021	ae: anion exchange protein,TIGR00834	K13861	SLC4A10, NCBE; solute carrier family 4 (sodium bicarbonate transporter), member 10	0	5452	0	solute carrier family 4	0	0	0	0	Nuclear	plas 31	Cell membrane	Membrane	nucleus_or_cytosol	_	5	3	0	N
Host_DN41165_c0_g1_i13::g.103124	m.103124 ORF type:complete len:1179 (-) TRINITY_DN41165_c0_g1_i13:2550-6086(-) Electroneutral sodium bicarbonate exchanger 1 OS=Homo sapiens GN=SLC4A8 PE=1 SV=1	Bicarbonate exchangers		X (Other bicarbonate transporters)	0.0373683	0.025112	0	0	0	0	0	0	0	0	0	0	0	0	0	0	0	0	0	0	0	HCO3- transporter family,PF00955.19	0006820; 0016021	ae: anion exchange protein,TIGR00834	K13861	SLC4A10, NCBE; solute carrier family 4 (sodium bicarbonate transporter), member 10	0	5452	0	solute carrier family 4	0	0	0	0	PlasmaMembrane	plas 32	Cell membrane	Membrane	nucleus_or_cytosol	_	13	11	0	N
Host_DN36908_c1_g8_i3::g.172231	m.172231 ORF type:complete len:284 (-) TRINITY_DN36908_c1_g8_i3:244-1095(-) 3-mercaptopyruvate sulfurtransferase OS=Homo sapiens GN=MPST PE=1 SV=3	Oxidative stress	3-mercaptopyruvate sulfurtransferase	X (Oxidative stress)	0.136414	0.0283823	0	0	0	0	0.0913446	0.0350392	0	0	0	0	1	1	0	1	1	0	0	0	0	Rhodanese-like domain,PF00581.18	0	0	K01011	TST, MPST, sseA; thiosulfate/3-mercaptopyruvate sulfurtransferase [EC:2.8.1.1 2.8.1.2]	2.8.1.1; 2.8.1.2	0004792; 0016784	Cysteine and methionine metabolism,Sulfur metabolism,Sulfur relay system	sulfurtransferase	K01011	TST; thiosulfate/3-mercaptopyruvate sulfurtransferase [EC:2.8.1.1 2.8.1.2]	K01011	TST; thiosulfate/3-mercaptopyruvate sulfurtransferase [EC:2.8.1.1 2.8.1.2]	Cytoplasmic	cyto 24, cyto_nucl 13.5, mito 3, E.R._mito 3	Plastid	Soluble	nucleus_or_cytosol	_	0	0	0	N
Host_DN36908_c1_g9_i1::g.172233	m.172233 ORF type:complete len:319 (-) TRINITY_DN36908_c1_g9_i1:3577-4533(-) 3-mercaptopyruvate sulfurtransferase OS=Homo sapiens GN=MPST PE=1 SV=3	Oxidative stress	3-mercaptopyruvate sulfurtransferase	X (Oxidative stress)	0	0	0.0891432	0.00772521	0.0429799	0.000393124	0.0546265	0.0171442	0.0756154	0.0062293	0.0376661	0.00676266	-1	-1	1	0	0	0	-1	0	0	Rhodanese-like domain,PF00581.18	0	0	K01011	TST, MPST, sseA; thiosulfate/3-mercaptopyruvate sulfurtransferase [EC:2.8.1.1 2.8.1.2]	2.8.1.1; 2.8.1.2	0004792; 0016784	Cysteine and methionine metabolism,Sulfur metabolism,Sulfur relay system	sulfurtransferase	K01011	TST; thiosulfate/3-mercaptopyruvate sulfurtransferase [EC:2.8.1.1 2.8.1.2]	K01011	TST; thiosulfate/3-mercaptopyruvate sulfurtransferase [EC:2.8.1.1 2.8.1.2]	Cytoplasmic	mito 29.5, cyto_mito 16.5	Plastid	Soluble	mitochondria	M	0	0	Y	N
Host_DN36908_c1_g9_i2::g.172237	m.172237 ORF type:complete len:287 (-) TRINITY_DN36908_c1_g9_i2:3577-4437(-) 3-mercaptopyruvate sulfurtransferase OS=Homo sapiens GN=MPST PE=1 SV=3	Oxidative stress	3-mercaptopyruvate sulfurtransferase	X (Oxidative stress)	0.03047	0.03047	0	0	0	0	0	0	0.0632351	0.00409147	0	0	0	0	0	-1	0	1	0	0	0	Rhodanese-like domain,PF00581.18	0	0	K01011	TST, MPST, sseA; thiosulfate/3-mercaptopyruvate sulfurtransferase [EC:2.8.1.1 2.8.1.2]	2.8.1.1; 2.8.1.2	0004792; 0016784	Cysteine and methionine metabolism,Sulfur metabolism,Sulfur relay system	sulfurtransferase	K01011	TST; thiosulfate/3-mercaptopyruvate sulfurtransferase [EC:2.8.1.1 2.8.1.2]	K01011	TST; thiosulfate/3-mercaptopyruvate sulfurtransferase [EC:2.8.1.1 2.8.1.2]	Cytoplasmic	cyto 25, mito 5	Cytoplasm	Soluble	mitochondria	_	0	0	0	N
Host_DN41202_c1_g2_i2::g.124125	m.124125 ORF type:3prime_partial len:149 (+) TRINITY_DN41202_c1_g2_i2:152-595(+) Glutaredoxin-2, mitochondrial OS=Bos taurus GN=GLRX2 PE=2 SV=1	Oxidative stress	Glutaredoxin, Glutathione metabolism	X (Oxidative stress)	0	0	0.0132055	0.0013509	0	0	0	0	0.0161183	0.0012636	0	0	0	0	0	0	0	0	0	0	0	Glutaredoxin,PF00462.22	0009055; 0015035; 0045454	GRX_euk: glutaredoxin,TIGR02180	K00384	trxB; thioredoxin reductase (NADPH) [EC:1.8.1.9]	1.8.1.9	4791	Pyrimidine metabolism,Selenocompound metabolism	dihydrolipoyl dehydrogenase	K22182	TXNRD; thioredoxin reductase (NADPH) [EC:1.8.1.9]	K22182	TXNRD; thioredoxin reductase (NADPH) [EC:1.8.1.9]	Cytoplasmic	cyto 19.5, cyto_nucl 11, mito 8, extr 2	Cytoplasm	Soluble	nucleus_or_cytosol	_	0	0	0	N
Host_DN41553_c2_g1_i2::g.42184	m.42184 ORF type:complete len:126 (-) TRINITY_DN41553_c2_g1_i2:6228-6605(-) Glutaredoxin-2, mitochondrial OS=Mus musculus GN=Glrx2 PE=1 SV=1	Oxidative stress	Glutaredoxin, Glutathione metabolism	X (Oxidative stress)	0	0	0.00323472	0.00323472	0	0	0	0	0	0	0	0	0	0	0	0	0	0	0	0	0	Glutaredoxin,PF00462.22	0009055; 0015035; 0045454	GRX_euk: glutaredoxin,TIGR02180	K03676	grxC, GLRX, GLRX2; glutaredoxin 3	0	0	0	Glutaredoxin	K03676	grxC; glutaredoxin 3	K03676	grxC; glutaredoxin 3	Nuclear	extr 20, nucl 7, cyto 4, mito_nucl 4	Plastid	Soluble	nucleus_or_cytosol	_	0	0	0	N
Host_DN37931_c3_g2_i2::g.211406	m.211406 ORF type:complete len:153 (+) TRINITY_DN37931_c3_g2_i2:36-494(+) Microsomal glutathione S-transferase 3 OS=Mus musculus GN=Mgst3 PE=1 SV=1	Oxidative stress	Glutaredoxin, Glutathione metabolism	X (Oxidative stress)	0	0	0	0	0	0	0	0	0.00966562	0.00966562	0	0	0	0	0	0	0	0	0	0	0	MAPEG family,PF01124.16	0	0	K00799	GST, gst; glutathione S-transferase [EC:2.5.1.18]	2.5.1.18	4364	Glutathione metabolism,Metabolism of xenobiotics by cytochrome P450,Drug metabolism - cytochrome P450,Platinum drug resistance,Chemical carcinogenesis	microsomal glutathione S-transferase	K00799	GST; glutathione S-transferase [EC:2.5.1.18]	K00799	GST; glutathione S-transferase [EC:2.5.1.18]	PlasmaMembrane	plas 29	Mitochondrion	Membrane	nucleus_or_cytosol	_	3	3	0	N
Host_DN39471_c2_g1_i10::g.204434	m.204434 ORF type:complete len:239 (+) TRINITY_DN39471_c2_g1_i10:326-1042(+) Glutathione synthetase OS=Homo sapiens GN=GSS PE=1 SV=1	Oxidative stress	Glutaredoxin, Glutathione metabolism	X (Oxidative stress)	0	0	0	0	0.00123728	0.00123728	0	0	0.00154325	0.00154325	0.00164096	0.00164096	0	0	0	0	0	0	0	0	0	Eukaryotic glutathione synthase, ATP binding domain,PF03917.15	0004363; 0005524; 0006750	0	K01920	gshB, GSS; glutathione synthase [EC:6.3.2.3]	6.3.2.3	4363	Cysteine and methionine metabolism,Glutathione metabolism	glutathione synthetase	K21456	GSS; glutathione synthase [EC:6.3.2.3]	K21456	GSS; glutathione synthase [EC:6.3.2.3]	Cytoplasmic	cyto 24, cyto_nucl 15, nucl 4	Plastid	Soluble	nucleus_or_cytosol	_	0	0	0	N
Host_DN31539_c2_g1_i1::g.209120	m.209120 ORF type:complete len:220 (-) TRINITY_DN31539_c2_g1_i1:3483-4142(-) Glutathione S-transferase Mu 1 OS=Homo sapiens GN=GSTM1 PE=1 SV=3	Oxidative stress	Glutaredoxin, Glutathione metabolism	X (Oxidative stress)	0.21305	0.0242617	0.0173978	0.000576682	0.0227894	0.0026717	0.3159	0.0295948	0.0228886	0.00453112	0.0129498	0.00624187	1	1	0	1	1	0	0	0	0	Glutathione S-transferase, N-terminal domain,PF02798.18	5515	0	K00799	GST, gst; glutathione S-transferase [EC:2.5.1.18]	2.5.1.18	4364	Glutathione metabolism,Metabolism of xenobiotics by cytochrome P450,Drug metabolism - cytochrome P450,Platinum drug resistance,Chemical carcinogenesis	Glutathione S-transferase, mu	K00799	GST; glutathione S-transferase [EC:2.5.1.18]	K00799	GST; glutathione S-transferase [EC:2.5.1.18]	Cytoplasmic	cyto 29.5, cyto_nucl 16	Plastid	Soluble	secretory_pathway	_	0	0	0	N
Host_DN38132_c0_g3_i1::g.131725	m.131725 ORF type:complete len:351 (-) TRINITY_DN38132_c0_g3_i1:515-1567(-) Glutathionyl-hydroquinone reductase YqjG OS=Escherichia coli (strain K12) GN=yqjG PE=1 SV=1	Oxidative stress	Glutaredoxin, Glutathione metabolism	X (Oxidative stress)	0.0101122	0.00191287	0.0577431	0.00703075	0.0110892	0.00133815	0.0165907	0.00396338	0.0613115	0.00525598	0.0122654	0.00615816	-1	0	1	0	0	1	0	0	0	Glutathione S-transferase, N-terminal domain,PF13409.4	5515	0	K07393	ECM4; putative glutathione S-transferase	0	0	0	glutathione Stransferase	K07393	ECM4; glutathionyl-hydroquinone reductase [EC:1.8.5.7]	K07393	ECM4; glutathionyl-hydroquinone reductase [EC:1.8.5.7]	Cytoplasmic	mito 28, extr 3	Mitochondrion	Soluble	mitochondria	_	0	0	0	N
Host_DN37102_c0_g1_i8::g.65056	m.65056 ORF type:complete len:160 (+) TRINITY_DN37102_c0_g1_i8:2-481(+) Glutathione S-transferase theta-1 OS=Rattus norvegicus GN=Gstt1 PE=1 SV=2	Oxidative stress	Glutaredoxin, Glutathione metabolism	X (Oxidative stress)	0.0118503	0.0118503	0	0	0	0	0	0	0	0	0	0	0	0	0	0	0	0	0	0	0	Glutathione S-transferase, N-terminal domain,PF13417.4	5515	0	K00799	GST, gst; glutathione S-transferase [EC:2.5.1.18]	2.5.1.18	4364	Glutathione metabolism,Metabolism of xenobiotics by cytochrome P450,Drug metabolism - cytochrome P450,Platinum drug resistance,Chemical carcinogenesis	glutathione Stransferase	K00799	GST; glutathione S-transferase [EC:2.5.1.18]	K00799	GST; glutathione S-transferase [EC:2.5.1.18]	Mitochondrial	cyto 27, mito 4	Cytoplasm	Soluble	nucleus_or_cytosol	_	0	0	0	N
Host_DN38375_c0_g2_i5::g.71434	m.71434 ORF type:complete len:236 (-) TRINITY_DN38375_c0_g2_i5:173-880(-) S-crystallin 4 OS=Enteroctopus dofleini PE=2 SV=1	Oxidative stress	Glutaredoxin, Glutathione metabolism	X (Oxidative stress)	0.104617	0.016794	0.00652705	0.00342913	0.00634639	0.0036877	0.166013	0.0271076	0.0306744	0.00601821	0.0103125	0.00556442	1	1	0	1	1	0	0	0	0	Glutathione S-transferase, N-terminal domain,PF02798.18	5515	0	K04097	HPGDS; prostaglandin-H2 D-isomerase, glutathione transferase [EC:5.3.99.2 2.5.1.18]	5.3.99.2; 2.5.1.18	0004667; 0004364	Glutathione metabolism,Arachidonic acid metabolism,Metabolism of xenobiotics by cytochrome P450,Drug metabolism - cytochrome P450,Chemical carcinogenesis	glutathione Stransferase	K04097	HPGDS; prostaglandin-H2 D-isomerase / glutathione transferase [EC:5.3.99.2 2.5.1.18]	K04097	HPGDS; prostaglandin-H2 D-isomerase / glutathione transferase [EC:5.3.99.2 2.5.1.18]	Cytoplasmic	cyto 30	Plastid	Soluble	mitochondria	_	0	0	0	N
Host_DN40395_c4_g9_i10::g.127871	m.127871 ORF type:complete len:110 (-) TRINITY_DN40395_c4_g9_i10:3119-3448(-) Glutaredoxin-1 OS=Homo sapiens GN=GLRX PE=1 SV=2	Oxidative stress	Glutaredoxin, Glutathione metabolism	X (Oxidative stress)	0	0	0.0541087	0.0186004	0	0	0	0	0.00446118	0.00231282	0	0	0	0	0	0	0	0	0	0	0	Glutaredoxin,PF00462.22	0009055; 0015035; 0045454	GRX_euk: glutaredoxin,TIGR02180	K03676	grxC, GLRX, GLRX2; glutaredoxin 3	0	0	0	Glutaredoxin	K03676	grxC; glutaredoxin 3	K03676	grxC; glutaredoxin 3	Cytoplasmic	extr 22, cyto 8.5, cyto_plas 5	Cytoplasm	Soluble	nucleus_or_cytosol	_	0	0	0	N
Host_DN35457_c0_g1_i4::g.63187	m.63187 ORF type:complete len:155 (+) TRINITY_DN35457_c0_g1_i4:2-466(+) Microsomal glutathione S-transferase 1 OS=Homo sapiens GN=MGST1 PE=1 SV=1	Oxidative stress	Glutaredoxin, Glutathione metabolism	X (Oxidative stress)	0.0104757	0.00538289	0.0193638	0.00164831	0.0078429	0.000501319	0.0184939	0.00616315	0.0211144	0.000605511	0.0121682	0.00235966	0	0	0	0	0	0	0	0	0	MAPEG family,PF01124.16	0	0	K00799	GST, gst; glutathione S-transferase [EC:2.5.1.18]	2.5.1.18	4364	Glutathione metabolism,Metabolism of xenobiotics by cytochrome P450,Drug metabolism - cytochrome P450,Platinum drug resistance,Chemical carcinogenesis	0	K00799	GST; glutathione S-transferase [EC:2.5.1.18]	K00799	GST; glutathione S-transferase [EC:2.5.1.18]	PlasmaMembrane	plas 31	Endoplasmic reticulum	Membrane	nucleus_or_cytosol	S	3	3	0	N
Host_DN31063_c0_g2_i2::g.27296	m.27296 ORF type:complete len:377 (-) TRINITY_DN31063_c0_g2_i2:906-2036(-) Glutathionyl-hydroquinone reductase YqjG OS=Escherichia coli (strain K12) GN=yqjG PE=1 SV=1	Oxidative stress	Glutaredoxin, Glutathione metabolism	X (Oxidative stress)	0.00634082	0.00634082	0	0	0	0	0	0	0	0	0	0	0	0	0	0	0	0	0	0	0	Glutathione S-transferase, N-terminal domain,PF13409.4	5515	0	K07393	ECM4; putative glutathione S-transferase	0	0	0	glutathione Stransferase	K07393	ECM4; glutathionyl-hydroquinone reductase [EC:1.8.5.7]	K07393	ECM4; glutathionyl-hydroquinone reductase [EC:1.8.5.7]	Mitochondrial	mito 24, cyto 4, extr 2, cyto_nucl 2, pero 2, cyto_plas 2, cyto_golg 2	Plastid	Soluble	mitochondria	_	0	0	0	N
Host_DN38716_c5_g1_i3::g.111655	m.111655 ORF type:complete len:104 (-) TRINITY_DN38716_c5_g1_i3:1046-1357(-) Phospholipid hydroperoxide glutathione peroxidase, mitochondrial OS=Bos taurus GN=GPX4 PE=2 SV=2	Oxidative stress	Glutaredoxin, Glutathione metabolism	X (Oxidative stress)	0	0	0	0	0	0	0.0114349	0.0114349	0	0	0.00667624	0.00667624	0	0	0	0	0	0	0	0	0	Glutathione peroxidase,PF00255.17	0004602; 0006979; 0055114	0	0	0	0	0	0	0	0	0	0	0	Extracellular	mito 14.5, extr 13, mito_pero 8, cyto 2	Mitochondrion	Soluble	mitochondria	M	0	0	Y	N
Host_DN40070_c7_g1_i15::g.188770	m.188770 ORF type:complete len:1273 (+) TRINITY_DN40070_c7_g1_i15:90-3908(+) 5-oxoprolinase OS=Homo sapiens GN=OPLAH PE=1 SV=3	Oxidative stress	Glutaredoxin, Glutathione metabolism	X (Oxidative stress)	0	0	0	0	0.00042577	0.00042577	0	0	0	0	0	0	0	0	0	0	0	0	0	0	0	Hydantoinase/oxoprolinase N-terminal region,PF05378.11	0	0	K01469	OPLAH, OXP1, oplAH; 5-oxoprolinase (ATP-hydrolysing) [EC:3.5.2.9]	3.5.2.9	17168	Glutathione metabolism	5-oxoprolinase	K01469	OPLAH; 5-oxoprolinase (ATP-hydrolysing) [EC:3.5.2.9]	K01469	OPLAH; 5-oxoprolinase (ATP-hydrolysing) [EC:3.5.2.9]	Cytoplasmic	cyto 18.5, cyto_nucl 14.3333, cyto_plas 10.1667, nucl 8	Cytoplasm	Soluble	nucleus_or_cytosol	_	0	0	0	N
Host_DN21562_c0_g3_i1::g.211306	m.211306 ORF type:complete len:162 (-) TRINITY_DN21562_c0_g3_i1:365-850(-) Glutaredoxin-2, mitochondrial OS=Bos taurus GN=GLRX2 PE=2 SV=1	Oxidative stress	Glutaredoxin, Glutathione metabolism	X (Oxidative stress)	0	0	0	0	0	0	0	0	0.00171099	0.00171099	0	0	0	0	0	0	0	0	0	0	0	Glutaredoxin,PF00462.22	0009055; 0015035; 0045454	0	0	0	0	0	0	Glutaredoxin	K03676	grxC; glutaredoxin 3	K03676	grxC; glutaredoxin 3	PlasmaMembrane	extr 26, E.R. 3	Extracellular	Soluble	secretory_pathway	S	0	0	Y	N
Host_DN37102_c0_g1_i2::g.65036	m.65036 ORF type:complete len:235 (+) TRINITY_DN37102_c0_g1_i2:2-706(+) Glutathione S-transferase theta-1 OS=Bos taurus GN=GSTT1 PE=2 SV=3	Oxidative stress	Glutaredoxin, Glutathione metabolism	X (Oxidative stress)	0	0	0	0	0	0	0.0148127	0.00809201	0	0	0	0	0	0	0	0	0	0	0	0	0	Glutathione S-transferase, N-terminal domain,PF13417.4	5515	0	K00799	GST, gst; glutathione S-transferase [EC:2.5.1.18]	2.5.1.18	4364	Glutathione metabolism,Metabolism of xenobiotics by cytochrome P450,Drug metabolism - cytochrome P450,Platinum drug resistance,Chemical carcinogenesis	glutathione Stransferase	K00799	GST; glutathione S-transferase [EC:2.5.1.18]	K00799	GST; glutathione S-transferase [EC:2.5.1.18]	Mitochondrial	cyto 25.5, cyto_nucl 15.5, mito 4	Plastid	Soluble	nucleus_or_cytosol	_	0	0	0	N
Host_DN38291_c0_g2_i3::g.145547	m.145547 ORF type:complete len:150 (+) TRINITY_DN38291_c0_g2_i3:100-549(+) Microsomal glutathione S-transferase 3 OS=Homo sapiens GN=MGST3 PE=1 SV=1	Oxidative stress	Glutaredoxin, Glutathione metabolism	X (Oxidative stress)	0	0	0.0110331	0.00605845	0.010179	0.00411362	0	0	0.00623121	0.00311617	0.00572386	0.000192056	0	0	0	0	0	0	0	0	0	MAPEG family,PF01124.16	0	0	K00799	GST, gst; glutathione S-transferase [EC:2.5.1.18]	2.5.1.18	4364	Glutathione metabolism,Metabolism of xenobiotics by cytochrome P450,Drug metabolism - cytochrome P450,Platinum drug resistance,Chemical carcinogenesis	microsomal glutathione S-transferase	K00799	GST; glutathione S-transferase [EC:2.5.1.18]	K00799	GST; glutathione S-transferase [EC:2.5.1.18]	PlasmaMembrane	extr 12, pero 8, E.R. 4.5, E.R._mito 4, plas 3, mito 2.5, cyto_plas 2.5	Cell membrane	Membrane	secretory_pathway	S	1	3	0	N
Host_DN31316_c0_g1_i2::g.195068	m.195068 ORF type:5prime_partial len:350 (+) TRINITY_DN31316_c0_g1_i2:2-1051(+) DNA-(apurinic or apyrimidinic site) lyase OS=Danio rerio GN=apex1 PE=1 SV=1	Oxidative stress	Other	X (Oxidative stress)	0.00420392	0.00420392	0	0	0	0	0	0	0.000789313	0.000789313	0	0	0	0	0	0	0	0	0	0	0	Endonuclease/Exonuclease/phosphatase family,PF03372.21	0	xth: exodeoxyribonuclease III (xth),TIGR00633	K10771	APEX1; AP endonuclease 1 [EC:4.2.99.18]	4.2.99.18	3906	Base excision repair	Exodeoxyribonuclease III	K10771	APEX1; AP endonuclease 1 [EC:4.2.99.18]	K10771	APEX1; AP endonuclease 1 [EC:4.2.99.18]	Nuclear	mito 20, extr 6, cyto 4	Golgi apparatus	Membrane	secretory_pathway	M	1	1	0	N
Host_DN37234_c1_g1_i2::g.80890	m.80890 ORF type:complete len:315 (+) TRINITY_DN37234_c1_g1_i2:520-1464(+) Angiopoietin-related protein 7 OS=Mus musculus GN=Angptl7 PE=2 SV=1	Oxidative stress	Other	X (Oxidative stress)	0	0	0	0	0	0	0.00125032	0.00125032	0	0	0	0	0	0	0	0	0	0	0	0	0	Fibrinogen beta and gamma chains, C-terminal globular domain,PF00147.16	0	0	0	0	0	0	0	0	0	0	0	0	PlasmaMembrane	cyto 14.5, cyto_pero 11.1667, extr 9, cyto_nucl 9, pero 4.5, extr_plas 4.5	Plastid	Soluble	secretory_pathway	S	0	0	0	Y
Host_DN34077_c0_g1_i1::g.97465	m.97465 ORF type:complete len:143 (+) TRINITY_DN34077_c0_g1_i1:164-592(+) Tryparedoxin OS=Trypanosoma brucei brucei PE=1 SV=1	Oxidative stress	Other	X (Oxidative stress)	0.0437583	0.0235881	0.0639599	0.0142602	0.0862861	0.00877566	0.0853683	0.0142701	0.0646683	0.00339095	0.0883296	0.0128257	0	0	0	0	0	0	0	0	0	Thioredoxin-like,PF13905.4	0	0	K17609	NXN; nucleoredoxin [EC:1.8.1.8]	1.8.1.8	0	0	nucleoredoxin-like	K17609	NXN; nucleoredoxin [EC:1.8.1.8]	K17609	NXN; nucleoredoxin [EC:1.8.1.8]	Chloroplast	cyto 20, extr 6, nucl 4	Cytoplasm	Soluble	nucleus_or_cytosol	_	0	0	0	N
Host_DN30576_c0_g1_i1::g.158643	m.158643 ORF type:5prime_partial len:862 (+) TRINITY_DN30576_c0_g1_i1:1-2586(+) Thioredoxin domain-containing protein 16 OS=Mus musculus GN=Txndc16 PE=2 SV=1	Oxidative stress	Other	X (Oxidative stress)	0	0	0.000352213	0.000352213	0.00613617	0.000706408	0	0	0.00114921	0.000622686	0.0126378	0.00259261	0	-1	-1	0	-1	-1	0	0	0	Thioredoxin-like domain,PF13848.4	0	0	0	0	0	0	0	Thioredoxin	0	0	0	0	Cytoplasmic	extr 17, E.R. 13	Endoplasmic reticulum	Soluble	secretory_pathway	S	0	1	Y	Y
Host_DN40278_c1_g2_i1::g.184271	m.184271 ORF type:complete len:1505 (-) TRINITY_DN40278_c1_g2_i1:474-4988(-) Peroxidasin homolog OS=Mus musculus GN=Pxdn PE=1 SV=2	Oxidative stress	Other	X (Oxidative stress)	0.00156599	0.00156599	0.00245284	0.000600031	0.0037458	0.000681547	0	0	0.00116951	0.000638391	0.000411492	0.000411492	0	0	0	0	0	0	0	0	0	von Willebrand factor type C domain,PF00093.16	5515	0	K19511	PXDN, VPO1; peroxidase [EC:1.11.1.7]	1.11.1.7	4601	0	0	K19511	PXDN; peroxidase [EC:1.11.1.7]	K19511	PXDN; peroxidase [EC:1.11.1.7]	Nuclear	extr 20, lyso 4, mito 3, E.R. 3, E.R._mito 3	Extracellular	Soluble	secretory_pathway	S	0	0	Y	Y
Host_DN41364_c5_g1_i3::g.4637	m.4637 ORF type:complete len:523 (+) TRINITY_DN41364_c5_g1_i3:53-1621(+) Thioredoxin reductase 2, mitochondrial OS=Mus musculus GN=Txnrd2 PE=1 SV=4	Oxidative stress	Other	X (Oxidative stress)	0	0	0.00238696	0.0013769	0.00302329	0.000101575	0	0	0.00211871	0.00160967	0.00227711	0.00132015	0	0	0	0	0	0	0	0	0	Pyridine nucleotide-disulphide oxidoreductase, dimerisation domain,PF02852.20	0045454; 0055114	TGR: thioredoxin and glutathione reductase,TIGR01438	K00384	trxB; thioredoxin reductase (NADPH) [EC:1.8.1.9]	1.8.1.9	4791	Pyrimidine metabolism,Selenocompound metabolism	dihydrolipoyl dehydrogenase	K22182	TXNRD; thioredoxin reductase (NADPH) [EC:1.8.1.9]	K22182	TXNRD; thioredoxin reductase (NADPH) [EC:1.8.1.9]	Cytoplasmic	mito 29.5, cyto_mito 15.5	Plastid	Soluble	mitochondria	M	0	0	0	N
Host_DN24347_c0_g1_i4::g.147056	m.147056 ORF type:5prime_partial len:232 (+) TRINITY_DN24347_c0_g1_i4:3-698(+) Thioredoxin-dependent peroxide reductase, mitochondrial OS=Bos taurus GN=PRDX3 PE=1 SV=2	Oxidative stress	Other	X (Oxidative stress)	0.0429506	0.00772635	0.117182	0.00692286	0.0649844	0.00444989	0.0485188	0.00768997	0.146308	0.0127157	0.0677258	0.0102411	-1	-1	1	-1	0	1	0	0	0	Redoxin,PF08534.8	16491	0	K20011	PRDX3; peroxiredoxin 3 [EC:1.11.1.15]	1.11.1.15	8379	0	alkyl hydroperoxide reductase	K20011	PRDX3; peroxiredoxin 3 [EC:1.11.1.15]	K20011	PRDX3; peroxiredoxin 3 [EC:1.11.1.15]	Chloroplast	mito 24.5, E.R._mito 13, cyto 6	Plastid	Soluble	mitochondria	M	0	0	0	N
Host_DN40069_c2_g2_i2::g.188475	m.188475 ORF type:complete len:309 (+) TRINITY_DN40069_c2_g2_i2:727-1653(+) Thioredoxin domain-containing protein OS=Theileria parva GN=TP02_0602 PE=1 SV=1	Oxidative stress	Other	X (Oxidative stress)	0	0	0	0	0.000586126	0.000586126	0.0037307	0.0037307	0	0	0	0	0	0	0	0	0	0	0	0	0	Thioredoxin,PF00085.18	45454	0	0	0	0	0	0	Thioredoxin	0	0	0	0	PlasmaMembrane	plas 29	Plastid	Membrane	mitochondria	M	1	1	0	N
Host_DN38273_c0_g1_i3::g.145568	m.145568 ORF type:5prime_partial len:393 (+) TRINITY_DN38273_c0_g1_i3:1-1179(+) Hercynylcysteine sulfoxide lyase OS=Neurospora crassa (strain ATCC 24698 / 74-OR23-1A / CBS 708.71 / DSM 1257 / FGSC 987) GN=egt-2 PE=1 SV=1	Oxidative stress	Other	X (Oxidative stress)	0	0	0.000796035	0.000796035	0	0	0	0	0	0	0	0	0	0	0	0	0	0	0	0	0	DegT/DnrJ/EryC1/StrS aminotransferase family,PF01041.15	0	0	K20247	EGT2; hercynylcysteine sulfoxide lyase [EC:4.4.1.-]	4.4.1.-	1990411	Histidine metabolism	cysteine desulfurase	K20247	EGT2; hercynylcysteine S-oxide lyase [EC:4.4.1.36]	K20247	EGT2; hercynylcysteine S-oxide lyase [EC:4.4.1.36]	Extracellular	mito 24.5, cyto_mito 15, cyto 4.5	Plastid	Soluble	mitochondria	M	0	0	0	N
Host_DN38774_c0_g1_i2::g.111260	m.111260 ORF type:5prime_partial len:202 (+) TRINITY_DN38774_c0_g1_i2:1-606(+) Peroxiredoxin OS=Ascaris suum PE=2 SV=1	Oxidative stress	Peroxiredoxin	X (Oxidative stress)	0.412907	0.0747925	0.171706	0.00936763	0.126231	0.00215189	0.395415	0.0571865	0.199733	0.0130542	0.133923	0.0097936	1	1	0	1	1	0	0	0	0	Redoxin,PF08534.8	16491	0	K13279	PRDX1; peroxiredoxin 1 [EC:1.11.1.15]	1.11.1.15	51920	Peroxisome	alkyl hydroperoxide reductase	K13279	PRDX1; peroxiredoxin 1 [EC:1.11.1.15]	K13279	PRDX1; peroxiredoxin 1 [EC:1.11.1.15]	Cytoplasmic	cyto 22, cyto_nucl 14.6667, cyto_plas 12.8333, nucl 3, lyso 2	Plastid	Soluble	nucleus_or_cytosol	_	0	0	0	N
Host_DN38054_c0_g1_i1::g.177207	m.177207 ORF type:complete len:192 (+) TRINITY_DN38054_c0_g1_i1:45-620(+) Peroxiredoxin-5, mitochondrial OS=Homo sapiens GN=PRDX5 PE=1 SV=4	Oxidative stress	Peroxiredoxin	X (Oxidative stress)	0	0	0.114853	0.0171487	0.0276949	0.00411259	0	0	0.0541275	0.00858857	0.01427	0.00126889	-1	-1	1	-1	-1	1	0	0	0	Redoxin,PF08534.8	16491	0	K11187	PRDX5; peroxiredoxin 5, atypical 2-Cys peroxiredoxin [EC:1.11.1.15]	1.11.1.15	51920	Peroxisome	peroxiredoxin	K11187	PRDX5; peroxiredoxin 5, atypical 2-Cys peroxiredoxin [EC:1.11.1.15]	K11187	PRDX5; peroxiredoxin 5, atypical 2-Cys peroxiredoxin [EC:1.11.1.15]	Chloroplast	mito 27.5, cyto_mito 15.5	Mitochondrion	Soluble	mitochondria	M	0	0	0	N
Host_DN19824_c0_g1_i1::g.122592	m.122592 ORF type:complete len:244 (-) TRINITY_DN19824_c0_g1_i1:415-1146(-) Peroxiredoxin-4 OS=Homo sapiens GN=PRDX4 PE=1 SV=1	Oxidative stress	Peroxiredoxin	X (Oxidative stress)	0.0483687	0.00675264	0.0127468	0.00273684	0.010657	0.00112688	0.0413159	0.0122215	0.0137338	0.00229216	0.00869164	0.0047533	0	1	0	1	1	0	0	0	0	Redoxin,PF08534.8	16491	0	K03386	PRDX2_4, ahpC; peroxiredoxin (alkyl hydroperoxide reductase subunit C) [EC:1.11.1.15]	1.11.1.15	51920	Apoptosis - fly	alkyl hydroperoxide reductase	K03386	PRDX2_4; peroxiredoxin (alkyl hydroperoxide reductase subunit C) [EC:1.11.1.15]	K03386	PRDX2_4; peroxiredoxin (alkyl hydroperoxide reductase subunit C) [EC:1.11.1.15]	Cytoplasmic	extr 27, mito 3	Plastid	Soluble	mitochondria	S	0	0	Y	Y
Host_DN39819_c0_g2_i6::g.164298	m.164298 ORF type:complete len:254 (+) TRINITY_DN39819_c0_g2_i6:781-1542(+) Peroxiredoxin-6 OS=Gallus gallus GN=PRDX6 PE=2 SV=3	Oxidative stress	Peroxiredoxin	X (Oxidative stress)	0.0723499	0.0140977	0.126068	0.007045	0.108569	0.00336052	0.126758	0.0236073	0.13571	0.00546245	0.141223	0.0056527	-1	-1	0	0	0	0	-1	0	0	Redoxin,PF08534.8	16491	0	K11188	PRDX6; peroxiredoxin 6, 1-Cys peroxiredoxin [EC:1.11.1.7 1.11.1.15 3.1.1.-]	1.11.1.7; 1.11.1.15; 3.1.1.-	0004601; 0051920	Phenylpropanoid biosynthesis	alkyl hydroperoxide reductase	K11188	PRDX6; peroxiredoxin 6, 1-Cys peroxiredoxin [EC:1.11.1.7 1.11.1.15 3.1.1.-]	K11188	PRDX6; peroxiredoxin 6, 1-Cys peroxiredoxin [EC:1.11.1.7 1.11.1.15 3.1.1.-]	Cytoplasmic	cyto 21, nucl 7, plas 2, extr 2, extr_plas 2	Cell membrane	Membrane	nucleus_or_cytosol	_	0	0	0	N
Host_DN38774_c0_g6_i1::g.111266	m.111266 ORF type:3prime_partial len:349 (+) TRINITY_DN38774_c0_g6_i1:175-1218(+) Peroxiredoxin 1 OS=Drosophila melanogaster GN=Jafrac1 PE=1 SV=1	Oxidative stress	Peroxiredoxin	X (Oxidative stress)	0.238489	0.0431991	0.0894052	0.0050971	0.0622254	0.00118181	0.226694	0.0345953	0.0979033	0.00817382	0.0670707	0.00625674	1	1	0	1	1	0	0	0	0	Redoxin,PF08534.8	16491	0	0	0	0	0	0	0	0	0	0	0	Nuclear	cyto 16, cyto_nucl 14, nucl 8, extr 5	Cytoplasm	Soluble	nucleus_or_cytosol	_	0	0	0	N
Host_DN39819_c0_g2_i15::g.164311	m.164311 ORF type:3prime_partial len:172 (+) TRINITY_DN39819_c0_g2_i15:272-784(+) Peroxiredoxin-6 OS=Gallus gallus GN=PRDX6 PE=2 SV=3	Oxidative stress	Peroxiredoxin	X (Oxidative stress)	0	0	0.128819	0.00311015	0.11076	0.0047834	0.0493619	0.0493619	0.144361	0.00336783	0.153981	0.0120261	-1	-1	0	-1	-1	0	0	0	0	Redoxin,PF08534.8	16491	0	K11188	PRDX6; peroxiredoxin 6, 1-Cys peroxiredoxin [EC:1.11.1.7 1.11.1.15 3.1.1.-]	1.11.1.7; 1.11.1.15; 3.1.1.-	0004601; 0051920	Phenylpropanoid biosynthesis	alkyl hydroperoxide reductase	K11188	PRDX6; peroxiredoxin 6, 1-Cys peroxiredoxin [EC:1.11.1.7 1.11.1.15 3.1.1.-]	K11188	PRDX6; peroxiredoxin 6, 1-Cys peroxiredoxin [EC:1.11.1.7 1.11.1.15 3.1.1.-]	Cytoplasmic	mito 15, cyto 12, extr 3	Plastid	Soluble	nucleus_or_cytosol	_	0	0	0	N
Host_DN21964_c0_g1_i2::g.41561	m.41561 ORF type:complete len:272 (+) TRINITY_DN21964_c0_g1_i2:209-1024(+) Superoxide dismutase [Mn] 1 OS=Bacillus anthracis GN=sodA1 PE=1 SV=1	Oxidative stress	Superoxide dismutase	X (Oxidative stress)	0.0723078	0.0127768	0	0	0	0	0.0574649	0.00591672	0	0	0.00163122	0.00163122	1	1	0	1	1	0	0	0	0	Iron/manganese superoxide dismutases, alpha-hairpin domain,PF00081.20	0004784; 0006801; 0046872; 0055114	0	K04564	SOD2; superoxide dismutase, Fe-Mn family [EC:1.15.1.1]	1.15.1.1	8384	MAPK signaling pathway - fly,FoxO signaling pathway,Peroxisome,Longevity regulating pathway,Longevity regulating pathway - worm,Longevity regulating pathway - multiple species,Huntington''s disease	Destroys radicals which are normally produced within the cells and which are toxic to biological systems (By similarity)	K04564	SOD2; superoxide dismutase, Fe-Mn family [EC:1.15.1.1]	K04564	SOD2; superoxide dismutase, Fe-Mn family [EC:1.15.1.1]	PlasmaMembrane	extr 20, cyto_nucl 4.5, mito 4, nucl 3.5, cyto 2.5	Endoplasmic reticulum	Soluble	secretory_pathway	S	0	1	Y	Y
Host_DN41555_c3_g2_i6::g.43098	m.43098 ORF type:complete len:225 (-) TRINITY_DN41555_c3_g2_i6:5622-6296(-) Superoxide dismutase [Mn], mitochondrial OS=Macaca fascicularis GN=SOD2 PE=2 SV=3	Oxidative stress	Superoxide dismutase	X (Oxidative stress)	0.0420951	0.0172364	0.0501888	0.00570739	0.0379895	0.00388522	0.0345871	0.0106155	0.0608142	0.00899231	0.0377444	0.00476321	0	0	0	0	0	0	0	0	0	Iron/manganese superoxide dismutases, alpha-hairpin domain,PF00081.20	0004784; 0006801; 0046872; 0055114	0	K04564	SOD2; superoxide dismutase, Fe-Mn family [EC:1.15.1.1]	1.15.1.1	8384	MAPK signaling pathway - fly,FoxO signaling pathway,Peroxisome,Longevity regulating pathway,Longevity regulating pathway - worm,Longevity regulating pathway - multiple species,Huntington''s disease	Destroys radicals which are normally produced within the cells and which are toxic to biological systems (By similarity)	K04564	SOD2; superoxide dismutase, Fe-Mn family [EC:1.15.1.1]	K04564	SOD2; superoxide dismutase, Fe-Mn family [EC:1.15.1.1]	Mitochondrial	mito 18, cyto 9, E.R._mito 9	Mitochondrion	Soluble	mitochondria	M	0	0	0	N
Host_DN30852_c0_g2_i1::g.157897	m.157897 ORF type:complete len:262 (+) TRINITY_DN30852_c0_g2_i1:76-861(+) Superoxide dismutase [Mn] OS=Listeria innocua serovar 6a (strain ATCC BAA-680 / CLIP 11262) GN=sodA PE=3 SV=1	Oxidative stress	Superoxide dismutase	X (Oxidative stress)	0.0469759	0.019323	0	0	0	0	0.031218	0.00737967	0	0	0	0	1	1	0	1	1	0	0	0	0	Iron/manganese superoxide dismutases, alpha-hairpin domain,PF00081.20	0004784; 0006801; 0046872; 0055114	0	K04564	SOD2; superoxide dismutase, Fe-Mn family [EC:1.15.1.1]	1.15.1.1	8384	MAPK signaling pathway - fly,FoxO signaling pathway,Peroxisome,Longevity regulating pathway,Longevity regulating pathway - worm,Longevity regulating pathway - multiple species,Huntington''s disease	Destroys radicals which are normally produced within the cells and which are toxic to biological systems (By similarity)	K04564	SOD2; superoxide dismutase, Fe-Mn family [EC:1.15.1.1]	K04564	SOD2; superoxide dismutase, Fe-Mn family [EC:1.15.1.1]	Cytoplasmic	extr 30	Plastid	Soluble	secretory_pathway	S	0	1	Y	Y
Host_DN32301_c0_g3_i3::g.193269	m.193269 ORF type:complete len:213 (-) TRINITY_DN32301_c0_g3_i3:388-1026(-) Superoxide dismutase [Cu-Zn] OS=Halocynthia roretzi PE=1 SV=2	Oxidative stress	Superoxide dismutase	X (Oxidative stress)	0.0034603	0.0034603	0.0262259	0.00641586	0.0314391	0.00356313	0.0135388	0.00292714	0.0252172	0.00671357	0.0346504	0.0077072	-1	-1	0	0	0	0	0	0	0	Copper/zinc superoxide dismutase (SODC),PF00080.18	0006801; 0046872; 0055114	0	K04565	SOD1; superoxide dismutase, Cu-Zn family [EC:1.15.1.1]	1.15.1.1	4784	Peroxisome,Longevity regulating pathway - multiple species,Amyotrophic lateral sclerosis (ALS),Huntington''s disease,Prion diseases	Destroys radicals which are normally produced within the cells and which are toxic to biological systems (By similarity)	K04565	SOD1; superoxide dismutase, Cu-Zn family [EC:1.15.1.1]	K04565	SOD1; superoxide dismutase, Cu-Zn family [EC:1.15.1.1]	Extracellular	extr 31	Plastid	Soluble	secretory_pathway	S	1	0	Y	Y
Host_DN34590_c0_g5_i1::g.131000	m.131000 ORF type:complete len:519 (+) TRINITY_DN34590_c0_g5_i1:988-2544(+) Superoxide dismutase [Cu-Zn] OS=Halocynthia roretzi PE=1 SV=2	Oxidative stress	Superoxide dismutase	X (Oxidative stress)	0	0	0	0	0	0	0.0060633	0.0060633	0	0	0	0	0	0	0	0	0	0	0	0	0	Copper/zinc superoxide dismutase (SODC),PF00080.18	0006801; 0046872; 0055114	0	0	0	0	0	0	0	0	0	0	0	Cytoplasmic	golg 13, extr 10, lyso 4, E.R. 3	Extracellular	Soluble	mitochondria	S	0	1	Y	N
Host_DN34590_c0_g5_i15::g.131021	m.131021 ORF type:5prime_partial len:423 (+) TRINITY_DN34590_c0_g5_i15:3-1271(+) Superoxide dismutase [Cu-Zn] OS=Halocynthia roretzi PE=1 SV=2	Oxidative stress	Superoxide dismutase	X (Oxidative stress)	0	0	0.00584334	0.00320868	0	0	0	0	0	0	0	0	0	0	0	0	0	0	0	0	0	Copper/zinc superoxide dismutase (SODC),PF00080.18	0006801; 0046872; 0055114	0	K04565	SOD1; superoxide dismutase, Cu-Zn family [EC:1.15.1.1]	1.15.1.1	4784	Peroxisome,Longevity regulating pathway - multiple species,Amyotrophic lateral sclerosis (ALS),Huntington''s disease,Prion diseases	0	K04565	SOD1; superoxide dismutase, Cu-Zn family [EC:1.15.1.1]	K04565	SOD1; superoxide dismutase, Cu-Zn family [EC:1.15.1.1]	Extracellular	mito 25, cyto_mito 14.5, cyto 2, lyso 2	Plastid	Soluble	secretory_pathway	M	0	0	0	N
Host_DN36412_c2_g2_i1::g.34555	m.34555 ORF type:5prime_partial len:121 (-) TRINITY_DN36412_c2_g2_i1:1285-1647(-) Superoxide dismutase [Cu-Zn] OS=Mus musculus GN=Sod1 PE=1 SV=2	Oxidative stress	Superoxide dismutase	X (Oxidative stress)	0.0189833	0.00950802	0.0112569	0.00606594	0.0247324	0.00150294	0.0277481	0.00677444	0.0141044	0.00559538	0.0243353	0.00366026	0	0	0	0	0	0	0	0	0	Copper/zinc superoxide dismutase (SODC),PF00080.18	0006801; 0046872; 0055114	0	0	0	0	0	0	0	K04565	SOD1; superoxide dismutase, Cu-Zn family [EC:1.15.1.1]	K04565	SOD1; superoxide dismutase, Cu-Zn family [EC:1.15.1.1]	Extracellular	extr 26, nucl 2, cyto 2, mito 2, cyto_nucl 2, cyto_mito 2, mito_nucl 2	Extracellular	Soluble	secretory_pathway	_	0	0	0	N
Host_DN37437_c0_g1_i14::g.83363	m.83363 ORF type:5prime_partial len:699 (+) TRINITY_DN37437_c0_g1_i14:1-2097(+) Dipeptidyl aminopeptidase BIII OS=Pseudoxanthomonas mexicana GN=dapb3 PE=1 SV=1	Protein digestion	aminopeptidase	X (Protein digestion)	0	0	0	0	0.00728459	0.00128542	0	0	0.00408417	0.000509987	0.0099971	0.00295875	0	-1	-1	-1	-1	-1	0	-1	0	Prolyl oligopeptidase family,PF00326.19	0006508; 0008236	0	0	0	0	0	0	peptidase s9 prolyl oligopeptidase active site domain protein	0	0	0	0	Cytoplasmic	cyto 19.5, cyto_nucl 16, nucl 7.5, mito 2	Plastid	Soluble	nucleus_or_cytosol	_	0	0	0	N
Host_DN36972_c2_g1_i3::g.172261	m.172261 ORF type:complete len:477 (+) TRINITY_DN36972_c2_g1_i3:326-1756(+) Aspartyl aminopeptidase OS=Homo sapiens GN=DNPEP PE=1 SV=1	Protein digestion	aminopeptidase	X (Protein digestion)	0.00741384	0.00287595	0	0	0	0	0.00150874	0.00150874	0	0	0	0	0	0	0	0	0	0	0	0	0	M42 glutamyl aminopeptidase,PF05343.12	0	0	K01267	DNPEP; aspartyl aminopeptidase [EC:3.4.11.21]	3.4.11.21	0	0	M18 family aminopeptidase	K01267	DNPEP; aspartyl aminopeptidase [EC:3.4.11.21]	K01267	DNPEP; aspartyl aminopeptidase [EC:3.4.11.21]	Cytoplasmic	cyto 18, nucl 4, mito 4, mito_nucl 4	Cytoplasm	Soluble	nucleus_or_cytosol	_	0	0	0	N
Host_DN24519_c0_g1_i1::g.98835	m.98835 ORF type:complete len:346 (+) TRINITY_DN24519_c0_g1_i1:90-1127(+) Lysosomal aspartic protease OS=Aedes aegypti GN=AAEL006169 PE=1 SV=2	Protein digestion	aspartic protease	X (Protein digestion)	0	0	0	0	0.00517696	0.00258893	0.0551914	0.0551914	0.0168688	0.0168688	0.00717546	0.00717546	0	0	0	0	0	0	0	0	0	Xylanase inhibitor N-terminal,PF14543.4	0	0	K01379	CTSD; cathepsin D [EC:3.4.23.5]	3.4.23.5	0	Sphingolipid signaling pathway,Lysosome,Apoptosis,Tuberculosis	aspartic	K01379	CTSD; cathepsin D [EC:3.4.23.5]	K01379	CTSD; cathepsin D [EC:3.4.23.5]	Extracellular	extr 18, extr_plas 11.5, plas 3, pero 3, lyso 3, E.R._golg 3, E.R. 2.5, golg 2.5	Extracellular	Soluble	secretory_pathway	S	0	0	Y	Y
Host_DN24519_c0_g1_i2::g.98837	m.98837 ORF type:complete len:414 (+) TRINITY_DN24519_c0_g1_i2:90-1331(+) Lysosomal aspartic protease OS=Aedes aegypti GN=AAEL006169 PE=1 SV=2	Protein digestion	aspartic protease	X (Protein digestion)	0.0346213	0.0173283	0.0118371	0.0118371	0.00374432	0.00374432	0.16999	0.0220575	0.0436535	0.00642654	0.0108939	0.0059647	0	0	0	0	0	0	0	0	0	Xylanase inhibitor N-terminal,PF14543.4	0	0	K01379	CTSD; cathepsin D [EC:3.4.23.5]	3.4.23.5	0	Sphingolipid signaling pathway,Lysosome,Apoptosis,Tuberculosis	aspartic	K01379	CTSD; cathepsin D [EC:3.4.23.5]	K01379	CTSD; cathepsin D [EC:3.4.23.5]	Lysosomal	extr 10, plas 6, E.R. 6, pero 4, E.R._mito 4	Extracellular	Soluble	secretory_pathway	S	0	0	Y	Y
Host_DN40047_c0_g5_i2::g.187139	m.187139 ORF type:complete len:557 (+) TRINITY_DN40047_c0_g5_i2:28-1698(+) Lysosomal Pro-X carboxypeptidase OS=Pongo abelii GN=PRCP PE=2 SV=1	Protein digestion	carboxypeptidase	X (Protein digestion)	0	0	0.000919578	0.00048312	0	0	0.0163986	0.00494769	0.00275529	0.000127141	0.000318029	0.000318029	0	0	0	0	0	0	0	0	0	Serine carboxypeptidase S28,PF05577.10	0006508; 0008236	0	K01285	PRCP; lysosomal Pro-X carboxypeptidase [EC:3.4.16.2]	3.4.16.2	4185	Renin-angiotensin system,Protein digestion and absorption	0	K01285	PRCP; lysosomal Pro-X carboxypeptidase [EC:3.4.16.2]	K01285	PRCP; lysosomal Pro-X carboxypeptidase [EC:3.4.16.2]	PlasmaMembrane	plas 7, E.R. 6, cyto_plas 6, pero 5.5, cyto 5, mito_pero 4.5	Plastid	Soluble	secretory_pathway	S	1	1	Y	Y
Host_DN32373_c0_g1_i1::g.193014	m.193014 ORF type:5prime_partial len:323 (+) TRINITY_DN32373_c0_g1_i1:3-971(+) Cathepsin Z OS=Bos taurus GN=CTSZ PE=2 SV=2	Protein digestion	Cathepsin	X (Protein digestion)	0.027155	0.0136027	0	0	0	0	0.121413	0.0162335	0.00199616	0.00199616	0.0022881	0.00121075	1	1	0	1	1	0	0	0	0	Papain family cysteine protease,PF00112.21	0006508; 0008234	0	K08568	CTSZ; cathepsin X [EC:3.4.18.1]	3.4.18.1	0	Lysosome,Apoptosis	cathepsin	K08568	CTSZ; cathepsin X [EC:3.4.18.1]	K08568	CTSZ; cathepsin X [EC:3.4.18.1]	Extracellular	mito 17.5, cyto_mito 10.8333, cyto_nucl 5.66667, nucl 5.5, extr 3, cyto_pero 2.83333	Lysosome/Vacuole	Soluble	mitochondria	M	1	1	0	N
Host_DN34261_c0_g1_i1::g.35886	m.35886 ORF type:complete len:340 (+) TRINITY_DN34261_c0_g1_i1:31-1050(+) Cathepsin B OS=Rattus norvegicus GN=Ctsb PE=1 SV=2	Protein digestion	Cathepsin	X (Protein digestion)	0.0825207	0.0137397	0.0303649	0.0016155	0.0150543	0.000876925	0.246879	0.0448331	0.0564902	0.0047663	0.0459756	0.00614692	1	1	1	1	1	0	-1	0	-1	Peptidase family C1 propeptide,PF08127.11	0004197; 0050790	0	K01363	CTSB; cathepsin B [EC:3.4.22.1]	3.4.22.1	0	Lysosome,Apoptosis,Antigen processing and presentation,Renin secretion	cathepsin	K01363	CTSB; cathepsin B [EC:3.4.22.1]	K01363	CTSB; cathepsin B [EC:3.4.22.1]	Extracellular	extr 27, lyso 4	Extracellular	Soluble	secretory_pathway	S	0	0	Y	Y
Host_DN35144_c0_g2_i4::g.24018	m.24018 ORF type:5prime_partial len:334 (-) TRINITY_DN35144_c0_g2_i4:991-1992(-) Cathepsin Z OS=Mus musculus GN=Ctsz PE=1 SV=1	Protein digestion	Cathepsin	X (Protein digestion)	0.00313638	0.00313638	0	0	0	0	0.0047159	0.0047159	0	0	0	0	0	0	0	0	0	0	0	0	0	Papain family cysteine protease,PF00112.21	0006508; 0008234	0	K08568	CTSZ; cathepsin X [EC:3.4.18.1]	3.4.18.1	0	Lysosome,Apoptosis	cathepsin	K08568	CTSZ; cathepsin X [EC:3.4.18.1]	K08568	CTSZ; cathepsin X [EC:3.4.18.1]	Lysosomal	plas 19, cyto 8.5, cyto_mito 5.5, mito 1.5	Extracellular	Soluble	nucleus_or_cytosol	_	0	0	0	N
Host_DN38047_c1_g1_i1::g.177385	m.177385 ORF type:5prime_partial len:332 (-) TRINITY_DN38047_c1_g1_i1:417-1412(-) Cathepsin Z OS=Mus musculus GN=Ctsz PE=1 SV=1	Protein digestion	Cathepsin	X (Protein digestion)	0.0103214	0.00278167	0	0	0	0	0.0245947	0.00371512	0	0	0	0	1	1	0	1	1	0	0	0	0	Papain family cysteine protease,PF00112.21	0006508; 0008234	0	K08568	CTSZ; cathepsin X [EC:3.4.18.1]	3.4.18.1	0	Lysosome,Apoptosis	cathepsin	K08568	CTSZ; cathepsin X [EC:3.4.18.1]	K08568	CTSZ; cathepsin X [EC:3.4.18.1]	Lysosomal	extr 12, E.R._mito 5.33333, plas 4, cyto 4, mito 4, cyto_plas 4, E.R. 3.5	Extracellular	Soluble	nucleus_or_cytosol	_	1	1	0	N
Host_DN40187_c0_g2_i4::g.18853	m.18853 ORF type:5prime_partial len:411 (-) TRINITY_DN40187_c0_g2_i4:844-2076(-) Cathepsin L OS=Schistosoma mansoni GN=CL1 PE=2 SV=1	Protein digestion	Cathepsin	X (Protein digestion)	0	0	0	0	0	0	0.0302267	0.00738434	0.0085902	0.0044324	0	0	0	0	0	0	1	0	0	0	0	Papain family cysteine protease,PF00112.21	0006508; 0008234	0	K01373	CTSF; cathepsin F [EC:3.4.22.41]	3.4.22.41	0	Lysosome,Apoptosis	cathepsin	K01373	CTSF; cathepsin F [EC:3.4.22.41]	K01373	CTSF; cathepsin F [EC:3.4.22.41]	Lysosomal	cyto 24, cyto_nucl 15, nucl 4	Plastid	Soluble	nucleus_or_cytosol	_	0	0	0	N
Host_DN41150_c0_g1_i1::g.101468	m.101468 ORF type:3prime_partial len:327 (+) TRINITY_DN41150_c0_g1_i1:174-1151(+) Cathepsin L1 OS=Bos taurus GN=CTSL PE=1 SV=3	Protein digestion	Cathepsin	X (Protein digestion)	0.112399	0.0258296	0	0	0	0	0.0720398	0.0154401	0	0	0	0	1	1	0	1	1	0	0	0	0	Papain family cysteine protease,PF00112.21	0006508; 0008234	0	K01365	CTSL; cathepsin L [EC:3.4.22.15]	3.4.22.15	0	Lysosome,Phagosome,Apoptosis,Antigen processing and presentation,Proteoglycans in cancer,Rheumatoid arthritis	cathepsin	K01365	CTSL; cathepsin L [EC:3.4.22.15]	K01365	CTSL; cathepsin L [EC:3.4.22.15]	Lysosomal	extr 30	Extracellular	Soluble	secretory_pathway	S	0	0	Y	Y
Host_DN41150_c0_g11_i2::g.101488	m.101488 ORF type:5prime_partial len:200 (+) TRINITY_DN41150_c0_g11_i2:1-600(+) Cathepsin L OS=Sarcophaga peregrina PE=1 SV=1	Protein digestion	Cathepsin	X (Protein digestion)	0	0	0	0	0	0	0.0146847	0.00219592	0	0	0	0	0	0	0	0	0	0	0	0	0	Papain family cysteine protease,PF00112.21	0006508; 0008234	0	K01365	CTSL; cathepsin L [EC:3.4.22.15]	3.4.22.15	0	Lysosome,Phagosome,Apoptosis,Antigen processing and presentation,Proteoglycans in cancer,Rheumatoid arthritis	cathepsin	K01365	CTSL; cathepsin L [EC:3.4.22.15]	K01365	CTSL; cathepsin L [EC:3.4.22.15]	Lysosomal	extr 18, cyto 10.5, cyto_nucl 6.5	Plastid	Soluble	nucleus_or_cytosol	_	0	0	0	N
Host_DN41150_c0_g7_i1::g.101485	m.101485 ORF type:3prime_partial len:149 (-) TRINITY_DN41150_c0_g7_i1:2-445(-) Cathepsin L1 OS=Homo sapiens GN=CTSL PE=1 SV=2	Protein digestion	Cathepsin	X (Protein digestion)	0	0	0	0	0	0	0.00291146	0.00291146	0	0	0	0	0	0	0	0	0	0	0	0	0	Papain family cysteine protease,PF00112.21	0006508; 0008234	0	K01365	CTSL; cathepsin L [EC:3.4.22.15]	3.4.22.15	0	Lysosome,Phagosome,Apoptosis,Antigen processing and presentation,Proteoglycans in cancer,Rheumatoid arthritis	cathepsin	K01365	CTSL; cathepsin L [EC:3.4.22.15]	K01365	CTSL; cathepsin L [EC:3.4.22.15]	Extracellular	extr 32	Extracellular	Soluble	secretory_pathway	S	0	0	Y	Y
Host_DN41015_c4_g7_i4::g.151374	m.151374 ORF type:complete len:350 (-) TRINITY_DN41015_c4_g7_i4:978-2027(-) Cathepsin L OS=Sarcophaga peregrina PE=1 SV=1	Protein digestion	Cathepsin	X (Protein digestion)	0.00202457	0.00202457	0.0185077	0.00925389	0.00663625	0.0013825	0.0295165	0.00150313	0.0518912	0.00773709	0.0093612	0.00203398	-1	0	0	0	0	0	-1	0	0	Papain family cysteine protease,PF00112.21	0006508; 0008234	0	K01365	CTSL; cathepsin L [EC:3.4.22.15]	3.4.22.15	0	Lysosome,Phagosome,Apoptosis,Antigen processing and presentation,Proteoglycans in cancer,Rheumatoid arthritis	cathepsin	K01365	CTSL; cathepsin L [EC:3.4.22.15]	K01365	CTSL; cathepsin L [EC:3.4.22.15]	Lysosomal	extr 31	Lysosome/Vacuole	Soluble	secretory_pathway	S	0	0	Y	Y
Host_DN35144_c0_g2_i7::g.24026	m.24026 ORF type:complete len:217 (-) TRINITY_DN35144_c0_g2_i7:1771-2421(-) Cathepsin Z OS=Rattus norvegicus GN=Ctsz PE=1 SV=2	Protein digestion	Cathepsin	X (Protein digestion)	0.00654235	0.00654235	0	0	0	0	0.00664963	0.00664963	0	0	0	0	0	0	0	0	0	0	0	0	0	Papain family cysteine protease,PF00112.21	0006508; 0008234	0	K08568	CTSZ; cathepsin X [EC:3.4.18.1]	3.4.18.1	0	Lysosome,Apoptosis	cathepsin	K08568	CTSZ; cathepsin X [EC:3.4.18.1]	K08568	CTSZ; cathepsin X [EC:3.4.18.1]	Extracellular	extr 29	Plastid	Soluble	secretory_pathway	S	0	0	Y	Y
Host_DN36538_c1_g2_i5::g.25733	m.25733 ORF type:complete len:519 (-) TRINITY_DN36538_c1_g2_i5:411-1967(-) Chymotrypsinogen 2 OS=Canis lupus familiaris GN=CTRB1 PE=2 SV=1	Protein digestion	Chymotrypsin precursor	X (Protein digestion)	0	0	0.0483944	0.00513709	0	0	0	0	0.0564686	0.00114958	0	0	-1	0	1	-1	0	1	0	0	0	Trypsin,PF00089.24	0004252; 0006508	0	0	0	0	0	0	0	0	0	0	0	Extracellular	extr 12.5, extr_plas 11.5, plas 7.5, lyso 5, E.R._golg 3, E.R. 2.5, golg 2.5	Plastid	Soluble	secretory_pathway	S	1	1	0	N
Host_DN34118_c0_g1_i3::g.155432	m.155432 ORF type:complete len:341 (-) TRINITY_DN34118_c0_g1_i3:760-1782(-) Digestive cysteine proteinase 2 OS=Homarus americanus GN=LCP2 PE=2 SV=1	Protein digestion	cysteine proteinase	X (Protein digestion)	0.0349935	0.0080167	0	0	0	0	0.015639	0.00355187	0	0	0	0	1	1	0	1	1	0	0	0	0	Papain family cysteine protease,PF00112.21	0006508; 0008234	0	K01365	CTSL; cathepsin L [EC:3.4.22.15]	3.4.22.15	0	Lysosome,Phagosome,Apoptosis,Antigen processing and presentation,Proteoglycans in cancer,Rheumatoid arthritis	cathepsin	K01365	CTSL; cathepsin L [EC:3.4.22.15]	K01365	CTSL; cathepsin L [EC:3.4.22.15]	Lysosomal	extr 28, lyso 2	Extracellular	Soluble	secretory_pathway	S	0	0	Y	Y
Host_DN37754_c1_g1_i8::g.105201	m.105201 ORF type:5prime_partial len:523 (-) TRINITY_DN37754_c1_g1_i8:4106-5674(-) Xaa-Pro dipeptidase OS=Homo sapiens GN=PEPD PE=1 SV=3	Protein digestion	dipeptidase	X (Protein digestion)	0	0	0	0	0	0	0.00188026	0.00188026	0	0	0	0	0	0	0	0	0	0	0	0	0	Metallopeptidase family M24,PF00557.22	0	0	K14213	PEPD; Xaa-Pro dipeptidase [EC:3.4.13.9]	3.4.13.9	16805	0	peptidase M24	K14213	PEPD; Xaa-Pro dipeptidase [EC:3.4.13.9]	K14213	PEPD; Xaa-Pro dipeptidase [EC:3.4.13.9]	Cytoplasmic	mito 18, cyto 7, cyto_nucl 6, extr 3, nucl 3	Cytoplasm	Soluble	nucleus_or_cytosol	_	0	0	0	N
Host_DN34848_c0_g1_i1::g.215091	m.215091 ORF type:complete len:460 (+) TRINITY_DN34848_c0_g1_i1:28-1407(+) Dipeptidyl peptidase 1 OS=Bos taurus GN=CTSC PE=2 SV=1	Protein digestion	dipeptidyl peptidase	X (Protein digestion)	0	0	0	0	0.0012831	0.0012831	0.0514507	0.0108925	0.00111475	0.00111475	0.00803416	0.000938463	0	0	0	1	1	-1	-1	0	0	Peptidase C1-like family,PF03051.13	0004197; 0006508	0	K01275	CTSC; cathepsin C [EC:3.4.14.1]	3.4.14.1	0	Lysosome,Apoptosis	cathepsin	K01275	CTSC; cathepsin C [EC:3.4.14.1]	K01275	CTSC; cathepsin C [EC:3.4.14.1]	Lysosomal	extr 22, E.R. 6, pero 2, lyso 2	Extracellular	Soluble	secretory_pathway	S	0	0	Y	Y
Host_DN36916_c5_g12_i15::g.171028	m.171028 ORF type:complete len:173 (+) TRINITY_DN36916_c5_g12_i15:374-892(+) Legumain OS=Bos taurus GN=LGMN PE=1 SV=1	Protein digestion	Legumain	X (Protein digestion)	0.00547732	0.00547732	0	0	0	0	0.00315914	0.00315914	0	0	0	0	0	0	0	0	0	0	0	0	0	Peptidase C13 family,PF01650.16	0006508; 0008233	0	K01369	LGMN; legumain [EC:3.4.22.34]	3.4.22.34	0	Lysosome,Antigen processing and presentation	phosphatidylinositol glycan anchor biosynthesis, class K	K01369	LGMN; legumain [EC:3.4.22.34]	K01369	LGMN; legumain [EC:3.4.22.34]	Extracellular	extr 27.5, extr_plas 14.5	Extracellular	Soluble	secretory_pathway	S	0	0	0	Y
Host_DN36916_c5_g12_i3::g.171012	m.171012 ORF type:5prime_partial len:432 (+) TRINITY_DN36916_c5_g12_i3:2-1297(+) Legumain OS=Homo sapiens GN=LGMN PE=1 SV=1	Protein digestion	Legumain	X (Protein digestion)	0	0	0	0	0	0	0.00364361	0.00364361	0	0	0	0	0	0	0	0	0	0	0	0	0	Peptidase C13 family,PF01650.16	0006508; 0008233	0	K01369	LGMN; legumain [EC:3.4.22.34]	3.4.22.34	0	Lysosome,Antigen processing and presentation	phosphatidylinositol glycan anchor biosynthesis, class K	K01369	LGMN; legumain [EC:3.4.22.34]	K01369	LGMN; legumain [EC:3.4.22.34]	Cytoplasmic	extr 16, lyso 9, extr_plas 9	Plastid	Soluble	secretory_pathway	S	0	0	Y	Y
Host_DN36996_c4_g1_i4::g.171778	m.171778 ORF type:complete len:501 (-) TRINITY_DN36996_c4_g1_i4:807-2309(-) Ovochymase-1 OS=Homo sapiens GN=OVCH1 PE=2 SV=2	Protein digestion	ovochymase	X (Protein digestion)	0	0	0	0	0.00398842	0.00202089	0	0	0	0	0.00265236	0.00265236	0	0	0	0	0	0	0	0	0	Trypsin,PF00089.24	0004252; 0006508	0	K20111	OVCH2; oviductin [EC:3.4.21.120]	3.4.21.120	0	0	protease	0	0	0	0	Extracellular	extr 17, plas 5, lyso 3, mito 2, E.R. 2, golg 2, E.R._mito 2, E.R._golg 2	Extracellular	Soluble	secretory_pathway	S	0	0	Y	Y
Host_DN39514_c3_g1_i1::g.201492	m.201492 ORF type:complete len:435 (+) TRINITY_DN39514_c3_g1_i1:156-1460(+) Legumain OS=Bos taurus GN=LGMN PE=1 SV=1	Protein digestion	Protein digestion	X (Protein digestion)	0.0196433	0.00717092	0.00238316	0.00173205	0.00062394	0.00062394	0.0622605	0.0161935	0.00774213	0.0011607	0.00574928	0.00295089	1	1	0	1	1	0	0	0	0	Peptidase C13 family,PF01650.16	0006508; 0008233	0	K01369	LGMN; legumain [EC:3.4.22.34]	3.4.22.34	0	Lysosome,Antigen processing and presentation	phosphatidylinositol glycan anchor biosynthesis, class K	K01369	LGMN; legumain [EC:3.4.22.34]	K01369	LGMN; legumain [EC:3.4.22.34]	Cytoplasmic	E.R. 15, extr 14	Plastid	Soluble	secretory_pathway	S	0	0	Y	Y
Host_DN15137_c0_g1_i1::g.96190	m.96190 ORF type:complete len:140 (-) TRINITY_DN15137_c0_g1_i1:641-1060(-) NADH dehydrogenase [ubiquinone] iron-sulfur protein 6, mitochondrial OS=Pongo pygmaeus GN=NDUFS6 PE=2 SV=1	Respiratory chain		X (Respiratory chain)	0.0619618	0.0112486	0.0865442	0.00745215	0.0472441	0.00595551	0.0311885	0.00503633	0.0596671	0.00449696	0.0236238	0.00346745	-1	0	1	0	0	1	0	0	0	Zinc-finger domain,PF10276.7	0	0	K03939	NDUFS6; NADH dehydrogenase (ubiquinone) Fe-S protein 6	0	0	Oxidative phosphorylation,Non-alcoholic fatty liver disease (NAFLD),Alzheimer''s disease,Parkinson''s disease,Huntington''s disease	0	K03939	NDUFS6; NADH dehydrogenase (ubiquinone) Fe-S protein 6	K03939	NDUFS6; NADH dehydrogenase (ubiquinone) Fe-S protein 6	Mitochondrial	mito 22, cyto 6, nucl 3, cyto_plas 3, cyto_golg 3	Plastid	Soluble	mitochondria	M	0	0	0	N
Host_DN25369_c0_g1_i1::g.30691	m.30691 ORF type:5prime_partial len:271 (-) TRINITY_DN25369_c0_g1_i1:192-1004(-) NADH dehydrogenase [ubiquinone] iron-sulfur protein 3, mitochondrial OS=Homo sapiens GN=NDUFS3 PE=1 SV=1	Respiratory chain		X (Respiratory chain)	0.0468139	0.00768626	0.055785	0.00747172	0.041215	0.00264274	0.0211188	0.00292615	0.0406194	0.00283742	0.0308684	0.00206254	0	0	0	0	0	0	0	0	0	Respiratory-chain NADH dehydrogenase, 30 Kd subunit,PF00329.17	0008137; 0055114	NuoC_fam: NADH (or F420H2) dehydrogenase, subunit C,TIGR01961	K03936	NDUFS3; NADH dehydrogenase (ubiquinone) Fe-S protein 3 [EC:1.6.5.3 1.6.99.3]	1.6.5.3; 1.6.99.3	0008137; 0003954	Oxidative phosphorylation,Non-alcoholic fatty liver disease (NAFLD),Alzheimer''s disease,Parkinson''s disease,Huntington''s disease	NDH-1 shuttles electrons from NADH, via FMN and iron- sulfur (Fe-S) centers, to quinones in the respiratory chain. The immediate electron acceptor for the enzyme in this species is believed to be ubiquinone. Couples the redox reaction to proton translocation (for every two electrons transferred, four hydrogen ions are translocated across the cytoplasmic membrane), and thus conserves the redox ene…	K03936	NDUFS3; NADH dehydrogenase (ubiquinone) Fe-S protein 3 [EC:1.6.5.3 1.6.99.3]	K03936	NDUFS3; NADH dehydrogenase (ubiquinone) Fe-S protein 3 [EC:1.6.5.3 1.6.99.3]	Cytoplasmic	mito 30, cyto_mito 17	Plastid	Soluble	mitochondria	M	0	0	0	N
Host_DN17383_c0_g1_i1::g.97889	m.97889 ORF type:5prime_partial len:142 (-) TRINITY_DN17383_c0_g1_i1:939-1364(-) NADH dehydrogenase [ubiquinone] 1 alpha subcomplex subunit 12 OS=Bos taurus GN=NDUFA12 PE=1 SV=1	Respiratory chain		X (Respiratory chain)	0	0	0.0664449	0.00209621	0.00765768	0.00765768	0	0	0.0288425	0.0144222	0	0	-1	0	0	0	0	0	0	0	0	NADH ubiquinone oxidoreductase subunit NDUFA12,PF05071.14	0008137; 0009055; 0016020	0	K11352	NDUFA12; NADH dehydrogenase (ubiquinone) 1 alpha subcomplex subunit 12	0	0	Oxidative phosphorylation,Non-alcoholic fatty liver disease (NAFLD),Alzheimer''s disease,Parkinson''s disease,Huntington''s disease	NADH dehydrogenase (ubiquinone) activity	K11352	NDUFA12; NADH dehydrogenase (ubiquinone) 1 alpha subcomplex subunit 12	K11352	NDUFA12; NADH dehydrogenase (ubiquinone) 1 alpha subcomplex subunit 12	Mitochondrial	cyto 24, mito 7	Plastid	Soluble	nucleus_or_cytosol	_	0	0	0	N
Host_DN17383_c0_g1_i2::g.97890	m.97890 ORF type:complete len:157 (-) TRINITY_DN17383_c0_g1_i2:939-1409(-) NADH dehydrogenase [ubiquinone] 1 alpha subcomplex subunit 12 OS=Bos taurus GN=NDUFA12 PE=1 SV=1	Respiratory chain		X (Respiratory chain)	0	0	0.0600559	0.00189466	0.0278413	0.00410579	0	0	0.0131198	0.0131198	0	0	-1	-1	0	0	0	0	0	0	0	NADH ubiquinone oxidoreductase subunit NDUFA12,PF05071.14	0008137; 0009055; 0016020	0	0	0	0	0	0	0	K11352	NDUFA12; NADH dehydrogenase (ubiquinone) 1 alpha subcomplex subunit 12	K11352	NDUFA12; NADH dehydrogenase (ubiquinone) 1 alpha subcomplex subunit 12	Mitochondrial	cyto 23, nucl 5, mito 3	Mitochondrion	Soluble	nucleus_or_cytosol	_	0	0	0	N
Host_DN28562_c0_g3_i1::g.174861	m.174861 ORF type:5prime_partial len:107 (-) TRINITY_DN28562_c0_g3_i1:169-489(-) NADH dehydrogenase [ubiquinone] 1 alpha subcomplex subunit 2 OS=Homo sapiens GN=NDUFA2 PE=1 SV=3	Respiratory chain		X (Respiratory chain)	0.00519045	0.00519045	0.0601915	0.00928996	0.0453873	0.00519012	0	0	0.0352053	0.00206261	0.0142437	0.000385577	-1	-1	0	-1	-1	0	0	0	0	Mitochondrial ribosomal protein L51, S25, CI-B8 domain,PF05047.14	0	0	K03946	NDUFA2; NADH dehydrogenase (ubiquinone) 1 alpha subcomplex subunit 2	0	0	Oxidative phosphorylation,Non-alcoholic fatty liver disease (NAFLD),Alzheimer''s disease,Parkinson''s disease,Huntington''s disease	Accessory subunit of the mitochondrial membrane respiratory chain NADH dehydrogenase (Complex I), that is believed not to be involved in catalysis. Complex I functions in the transfer of electrons from NADH to the respiratory chain. The immediate electron acceptor for the enzyme is believed to be ubiquinone	K03946	NDUFA2; NADH dehydrogenase (ubiquinone) 1 alpha subcomplex subunit 2	K03946	NDUFA2; NADH dehydrogenase (ubiquinone) 1 alpha subcomplex subunit 2	Mitochondrial	mito 27, golg 2	Plastid	Soluble	nucleus_or_cytosol	_	0	0	0	N
Host_DN30223_c1_g2_i1::g.68249	m.68249 ORF type:5prime_partial len:118 (-) TRINITY_DN30223_c1_g2_i1:243-596(-) NADH dehydrogenase [ubiquinone] 1 alpha subcomplex subunit 5 OS=Bos taurus GN=NDUFA5 PE=1 SV=3	Respiratory chain		X (Respiratory chain)	0.0143221	0.00732547	0.0651436	0.00600495	0.0371217	0.00547439	0.00503332	0.00503332	0.0458061	0.00610717	0.0197895	0.00602088	-1	0	0	-1	-1	0	0	0	0	ETC complex I subunit conserved region,PF04716.12	0005743; 0016651; 0022904	0	K03949	NDUFA5; NADH dehydrogenase (ubiquinone) 1 alpha subcomplex subunit 5	0	0	Oxidative phosphorylation,Non-alcoholic fatty liver disease (NAFLD),Alzheimer''s disease,Parkinson''s disease,Huntington''s disease	NADH dehydrogenase (Ubiquinone) 1 alpha subcomplex	K03949	NDUFA5; NADH dehydrogenase (ubiquinone) 1 alpha subcomplex subunit 5	K03949	NDUFA5; NADH dehydrogenase (ubiquinone) 1 alpha subcomplex subunit 5	Mitochondrial	cyto 18, cyto_nucl 11.6667, cyto_plas 10.6667, extr 5, mito 4	Plastid	Soluble	mitochondria	_	0	0	0	N
Host_DN30730_c1_g3_i1::g.177688	m.177688 ORF type:complete len:208 (+) TRINITY_DN30730_c1_g3_i1:3-626(+) NADH dehydrogenase [ubiquinone] iron-sulfur protein 8, mitochondrial OS=Bos taurus GN=NDUFS8 PE=1 SV=1	Respiratory chain		X (Respiratory chain)	0	0	0.0287782	0.00410855	0.020242	0.000900394	0	0	0.0259934	0.00122185	0.0128765	0.00153453	-1	-1	0	-1	-1	0	0	0	0	4Fe-4S dicluster domain,PF13187.4	0	NuoI: NADH-quinone oxidoreductase, chain I,TIGR01971	K03941	NDUFS8; NADH dehydrogenase (ubiquinone) Fe-S protein 8 [EC:1.6.5.3 1.6.99.3]	1.6.5.3; 1.6.99.3	0008137; 0003954	Oxidative phosphorylation,Non-alcoholic fatty liver disease (NAFLD),Alzheimer''s disease,Parkinson''s disease,Huntington''s disease	NDH-1 shuttles electrons from NADH, via FMN and iron- sulfur (Fe-S) centers, to quinones in the respiratory chain. The immediate electron acceptor for the enzyme in this species is believed to be ubiquinone. Couples the redox reaction to proton translocation (for every two electrons transferred, four hydrogen ions are translocated across the cytoplasmic membrane), and thus conserves the redox ene…	K03941	NDUFS8; NADH dehydrogenase (ubiquinone) Fe-S protein 8 [EC:1.6.5.3 1.6.99.3]	K03941	NDUFS8; NADH dehydrogenase (ubiquinone) Fe-S protein 8 [EC:1.6.5.3 1.6.99.3]	Mitochondrial	extr 10, mito 9, cyto 6, extr_plas 6	Mitochondrion	Soluble	mitochondria	M	0	0	0	N
Host_DN30846_c0_g1_i1::g.157929	m.157929 ORF type:5prime_partial len:533 (-) TRINITY_DN30846_c0_g1_i1:1617-3215(-) Mitochondrial-processing peptidase subunit alpha OS=Mus musculus GN=Pmpca PE=1 SV=1	Respiratory chain		X (Respiratory chain)	0	0	0.00367268	0.000371193	0.00170591	0.0010404	0	0	0.00551524	0.00103224	0.000830939	0.000830939	0	0	0	0	0	0	0	0	0	Peptidase M16 inactive domain,PF05193.19	0	0	K01412	PMPCA, MAS2; mitochondrial-processing peptidase subunit alpha [EC:3.4.24.64]	3.4.24.64	0	0	peptidase''	K01412	PMPCA; mitochondrial-processing peptidase subunit alpha [EC:3.4.24.64]	K01412	PMPCA; mitochondrial-processing peptidase subunit alpha [EC:3.4.24.64]	Mitochondrial	mito 24.5, cyto_mito 14, nucl 3	Mitochondrion	Soluble	mitochondria	M	0	0	0	N
Host_DN31672_c2_g1_i3::g.169027	m.169027 ORF type:5prime_partial len:130 (+) TRINITY_DN31672_c2_g1_i3:3-392(+) Cytochrome c oxidase subunit 6B1 OS=Mus musculus GN=Cox6b1 PE=1 SV=2	Respiratory chain		X (Respiratory chain)	0.0156384	0.0156384	0.236238	0.0123733	0.11223	0.019433	0.0140425	0.00820953	0.174969	0.0118633	0.0418185	0.0099323	-1	-1	0	-1	0	0	0	0	0	Cytochrome oxidase c subunit VIb,PF02297.15	0004129; 0005739	0	0	0	0	0	0	0	K02267	COX6B; cytochrome c oxidase subunit 6b	K02267	COX6B; cytochrome c oxidase subunit 6b	Extracellular	cyto 19, extr 5, plas 4, nucl 3	Cytoplasm	Soluble	nucleus_or_cytosol	_	1	1	0	N
Host_DN33751_c0_g2_i10::g.85592	m.85592 ORF type:5prime_partial len:489 (-) TRINITY_DN33751_c0_g2_i10:718-2184(-) NADH dehydrogenase [ubiquinone] iron-sulfur protein 2, mitochondrial OS=Rattus norvegicus GN=Ndufs2 PE=1 SV=1	Respiratory chain		X (Respiratory chain)	0	0	0.0404041	0.00659054	0.0161792	0.00468281	0.00222694	0.00222694	0.0261546	0.00554773	0.00804474	0.00413432	-1	-1	0	-1	-1	0	0	0	0	Respiratory-chain NADH dehydrogenase, 49 Kd subunit,PF00346.17	0016651; 0048038; 0051287; 0055114	NuoD: NADH dehydrogenase (quinone), D subunit,TIGR01962	K03935	NDUFS2; NADH dehydrogenase (ubiquinone) Fe-S protein 2 [EC:1.6.5.3 1.6.99.3]	1.6.5.3; 1.6.99.3	0008137; 0003954	Oxidative phosphorylation,Non-alcoholic fatty liver disease (NAFLD),Alzheimer''s disease,Parkinson''s disease,Huntington''s disease	NDH-1 shuttles electrons from NADH, via FMN and iron- sulfur (Fe-S) centers, to quinones in the respiratory chain. The immediate electron acceptor for the enzyme in this species is believed to be ubiquinone. Couples the redox reaction to proton translocation (for every two electrons transferred, four hydrogen ions are translocated across the cytoplasmic membrane), and thus conserves the redox ene…	K03935	NDUFS2; NADH dehydrogenase (ubiquinone) Fe-S protein 2 [EC:1.6.5.3 1.6.99.3]	K03935	NDUFS2; NADH dehydrogenase (ubiquinone) Fe-S protein 2 [EC:1.6.5.3 1.6.99.3]	Mitochondrial	mito 18, cyto 8, cyto_nucl 5.5, pero 3	Plastid	Soluble	nucleus_or_cytosol	_	0	0	0	N
Host_DN33751_c0_g2_i8::g.85588	m.85588 ORF type:complete len:492 (-) TRINITY_DN33751_c0_g2_i8:718-2193(-) NADH dehydrogenase [ubiquinone] iron-sulfur protein 2, mitochondrial OS=Rattus norvegicus GN=Ndufs2 PE=1 SV=1	Respiratory chain		X (Respiratory chain)	0.00373515	0.00373515	0	0	0	0	0	0	0	0	0	0	0	0	0	0	0	0	0	0	0	Respiratory-chain NADH dehydrogenase, 49 Kd subunit,PF00346.17	0016651; 0048038; 0051287; 0055114	NuoD: NADH dehydrogenase (quinone), D subunit,TIGR01962	K03935	NDUFS2; NADH dehydrogenase (ubiquinone) Fe-S protein 2 [EC:1.6.5.3 1.6.99.3]	1.6.5.3; 1.6.99.3	0008137; 0003954	Oxidative phosphorylation,Non-alcoholic fatty liver disease (NAFLD),Alzheimer''s disease,Parkinson''s disease,Huntington''s disease	NDH-1 shuttles electrons from NADH, via FMN and iron- sulfur (Fe-S) centers, to quinones in the respiratory chain. The immediate electron acceptor for the enzyme in this species is believed to be ubiquinone. Couples the redox reaction to proton translocation (for every two electrons transferred, four hydrogen ions are translocated across the cytoplasmic membrane), and thus conserves the redox ene…	K03935	NDUFS2; NADH dehydrogenase (ubiquinone) Fe-S protein 2 [EC:1.6.5.3 1.6.99.3]	K03935	NDUFS2; NADH dehydrogenase (ubiquinone) Fe-S protein 2 [EC:1.6.5.3 1.6.99.3]	Mitochondrial	mito 31, cyto_mito 17	Plastid	Soluble	mitochondria	M	0	0	0	N
Host_DN34088_c0_g1_i1::g.97606	m.97606 ORF type:complete len:118 (-) TRINITY_DN34088_c0_g1_i1:1397-1750(-) Cytochrome c oxidase subunit 6A1, mitochondrial OS=Rattus norvegicus GN=Cox6a1 PE=1 SV=2	Respiratory chain		X (Respiratory chain)	0	0	0.0184614	0.0107516	0.0123797	0.00672984	0	0	0.00917198	0.00472712	0	0	0	0	0	0	0	0	0	0	0	Cytochrome c oxidase subunit VIa,PF02046.13	0004129; 0005743; 0005751	0	K02266	COX6A; cytochrome c oxidase subunit 6a	0	4129	Oxidative phosphorylation,Cardiac muscle contraction,Non-alcoholic fatty liver disease (NAFLD),Alzheimer''s disease,Parkinson''s disease,Huntington''s disease	Cytochrome c oxidase polypeptide VIa	K02266	COX6A; cytochrome c oxidase subunit 6a	K02266	COX6A; cytochrome c oxidase subunit 6a	Mitochondrial	mito 25, extr 2, cyto 2, E.R. 2	Mitochondrion	Membrane	mitochondria	M	1	0	0	N
Host_DN34245_c0_g1_i1::g.36359	m.36359 ORF type:5prime_partial len:115 (+) TRINITY_DN34245_c0_g1_i1:3-347(+) NADH dehydrogenase [ubiquinone] 1 beta subcomplex subunit 2, mitochondrial OS=Bos taurus GN=NDUFB2 PE=1 SV=1	Respiratory chain		X (Respiratory chain)	0	0	0.0134292	0.00768021	0.00237535	0.00237535	0	0	0	0	0	0	0	0	0	0	0	0	0	0	0	NADH dehydrogenase 1 beta subcomplex subunit 2,PF14813.4	0	0	K03958	NDUFB2; NADH dehydrogenase (ubiquinone) 1 beta subcomplex subunit 2	0	0	Oxidative phosphorylation,Non-alcoholic fatty liver disease (NAFLD),Alzheimer''s disease,Parkinson''s disease,Huntington''s disease	NADH dehydrogenase (Ubiquinone) 1 beta subcomplex, 2, 8kDa	K03958	NDUFB2; NADH dehydrogenase (ubiquinone) 1 beta subcomplex subunit 2	K03958	NDUFB2; NADH dehydrogenase (ubiquinone) 1 beta subcomplex subunit 2	Mitochondrial	cyto 14.5, mito 11, cyto_nucl 9, extr 4	Plastid	Soluble	mitochondria	_	1	1	0	N
Host_DN34761_c0_g1_i8::g.1398	m.1398 ORF type:complete len:235 (-) TRINITY_DN34761_c0_g1_i8:745-1449(-) NADH dehydrogenase [ubiquinone] iron-sulfur protein 7, mitochondrial OS=Pan troglodytes GN=NDUFS7 PE=2 SV=1	Respiratory chain		X (Respiratory chain)	0	0	0	0	0.00542435	0.0027983	0	0	0.0039852	0.00244233	0.00208626	0.00208626	0	0	0	0	0	0	0	0	0	NADH ubiquinone oxidoreductase, 20 Kd subunit,PF01058.20	0051536; 0055114	nuoB_fam: NADH-quinone oxidoreductase, B subunit,TIGR01957	K03940	NDUFS7; NADH dehydrogenase (ubiquinone) Fe-S protein 7 [EC:1.6.5.3 1.6.99.3]	1.6.5.3; 1.6.99.3	0008137; 0003954	Oxidative phosphorylation,Non-alcoholic fatty liver disease (NAFLD),Alzheimer''s disease,Parkinson''s disease,Huntington''s disease	NDH-1 shuttles electrons from NADH, via FMN and iron- sulfur (Fe-S) centers, to quinones in the respiratory chain. The immediate electron acceptor for the enzyme in this species is believed to be ubiquinone. Couples the redox reaction to proton translocation (for every two electrons transferred, four hydrogen ions are translocated across the cytoplasmic membrane), and thus conserves the redox ene…	K03940	NDUFS7; NADH dehydrogenase (ubiquinone) Fe-S protein 7 [EC:1.6.5.3 1.6.99.3]	K03940	NDUFS7; NADH dehydrogenase (ubiquinone) Fe-S protein 7 [EC:1.6.5.3 1.6.99.3]	Mitochondrial	mito 21.5, cyto_mito 14.1667, cyto_nucl 6, cyto 5, cyto_pero 4.33333	Mitochondrion	Membrane	mitochondria	M	0	0	Y	N
Host_DN34961_c0_g3_i1::g.106325	m.106325 ORF type:5prime_partial len:113 (+) TRINITY_DN34961_c0_g3_i1:2-340(+) Cytochrome b-c1 complex subunit 7 OS=Pongo abelii GN=UQCRB PE=3 SV=3	Respiratory chain		X (Respiratory chain)	0.0219767	0.011019	0.0754643	0.0122972	0.0552937	0.00698225	0	0	0.0809879	0.0104563	0.03287	0.0142072	-1	0	0	-1	-1	0	1	0	0	Ubiquinol-cytochrome C reductase complex 14kD subunit,PF02271.14	0005750; 0006122	0	K00417	QCR7, UQCRB; ubiquinol-cytochrome c reductase subunit 7	0	8121	Oxidative phosphorylation,Cardiac muscle contraction,Non-alcoholic fatty liver disease (NAFLD),Alzheimer''s disease,Parkinson''s disease,Huntington''s disease	component of the ubiquinol-cytochrome c reductase complex (complex III or cytochrome b-c1 complex), which is part of the mitochondrial respiratory chain (By similarity)	K00417	QCR7; ubiquinol-cytochrome c reductase subunit 7	K00417	QCR7; ubiquinol-cytochrome c reductase subunit 7	Mitochondrial	mito 28, extr 1, nucl 1, cyto 1, cyto_nucl 1, cysk 1	Mitochondrion	Soluble	mitochondria	M	0	0	0	N
Host_DN34972_c0_g4_i3::g.105950	m.105950 ORF type:complete len:402 (-) TRINITY_DN34972_c0_g4_i3:288-1493(-) NADH dehydrogenase [ubiquinone] 1 alpha subcomplex subunit 10, mitochondrial OS=Drosophila melanogaster GN=ND-42 PE=2 SV=2	Respiratory chain		X (Respiratory chain)	0.0182284	0.00462651	0.0680544	0.00206695	0.0340959	0.004389	0.00985135	0.00283944	0.0485573	0.00386666	0.0156071	0.00298194	-1	-1	1	-1	0	1	0	0	0	Deoxynucleoside kinase,PF01712.17	0	0	K03954	NDUFA10; NADH dehydrogenase (ubiquinone) 1 alpha subcomplex subunit 10	0	0	Oxidative phosphorylation,Non-alcoholic fatty liver disease (NAFLD),Alzheimer''s disease,Parkinson''s disease,Huntington''s disease	NADH dehydrogenase (Ubiquinone) 1 alpha subcomplex	K03954	NDUFA10; NADH dehydrogenase (ubiquinone) 1 alpha subcomplex subunit 10	K03954	NDUFA10; NADH dehydrogenase (ubiquinone) 1 alpha subcomplex subunit 10	Cytoplasmic	mito 28.5, cyto_mito 17	Mitochondrion	Soluble	mitochondria	M	0	0	0	N
Host_DN35666_c1_g3_i1::g.60523	m.60523 ORF type:complete len:196 (+) TRINITY_DN35666_c1_g3_i1:680-1267(+) NADH dehydrogenase [ubiquinone] iron-sulfur protein 7, mitochondrial OS=Pan troglodytes GN=NDUFS7 PE=2 SV=1	Respiratory chain		X (Respiratory chain)	0	0	0.0108861	0.0108861	0.00419838	0.00419838	0	0	0.019516	0.00976063	0	0	0	0	0	0	0	0	0	0	0	NADH ubiquinone oxidoreductase, 20 Kd subunit,PF01058.20	0051536; 0055114	nuoB_fam: NADH-quinone oxidoreductase, B subunit,TIGR01957	K03940	NDUFS7; NADH dehydrogenase (ubiquinone) Fe-S protein 7 [EC:1.6.5.3 1.6.99.3]	1.6.5.3; 1.6.99.3	0008137; 0003954	Oxidative phosphorylation,Non-alcoholic fatty liver disease (NAFLD),Alzheimer''s disease,Parkinson''s disease,Huntington''s disease	NDH-1 shuttles electrons from NADH, via FMN and iron- sulfur (Fe-S) centers, to quinones in the respiratory chain. The immediate electron acceptor for the enzyme in this species is believed to be ubiquinone. Couples the redox reaction to proton translocation (for every two electrons transferred, four hydrogen ions are translocated across the cytoplasmic membrane), and thus conserves the redox ene…	K03940	NDUFS7; NADH dehydrogenase (ubiquinone) Fe-S protein 7 [EC:1.6.5.3 1.6.99.3]	K03940	NDUFS7; NADH dehydrogenase (ubiquinone) Fe-S protein 7 [EC:1.6.5.3 1.6.99.3]	Mitochondrial	cyto_nucl 13.1667, nucl 11.5, mito 9, cyto 7.5, cyto_pero 6.83333	Plastid	Membrane	nucleus_or_cytosol	M	1	0	0	N
Host_DN35894_c0_g1_i3::g.68806	m.68806 ORF type:complete len:103 (+) TRINITY_DN35894_c0_g1_i3:3819-4127(+) Cytochrome b-c1 complex subunit 2, mitochondrial OS=Mus musculus GN=Uqcrc2 PE=1 SV=1	Respiratory chain		X (Respiratory chain)	0.0100121	0.00505096	0.165541	0.00250058	0.0371388	0.0067165	0	0	0.0994859	0.00488553	0.022116	0.00258141	-1	-1	1	-1	-1	1	0	0	0	0	0	0	K00415	QCR2, UQCRC2; ubiquinol-cytochrome c reductase core subunit 2	0	8121	Oxidative phosphorylation,Cardiac muscle contraction,Non-alcoholic fatty liver disease (NAFLD),Alzheimer''s disease,Parkinson''s disease,Huntington''s disease	peptidase''	0	0	0	0	Cytoplasmic	cyto 17, cyto_nucl 12.1667, cyto_plas 10.3333, mito 7, extr 4	Cytoplasm	Soluble	nucleus_or_cytosol	_	0	0	0	N
Host_DN35894_c0_g1_i4::g.68807	m.68807 ORF type:3prime_partial len:322 (+) TRINITY_DN35894_c0_g1_i4:204-1166(+) Cytochrome b-c1 complex subunit 2, mitochondrial OS=Bos taurus GN=UQCRC2 PE=1 SV=2	Respiratory chain		X (Respiratory chain)	0.0986988	0.0114575	0.17072	0.00754357	0.0710635	0.0148913	0.036841	0.0104698	0.127028	0.0107677	0.042714	0.00504702	-1	0	1	-1	0	1	1	0	0	Peptidase M16 inactive domain,PF05193.19	0	0	K00415	QCR2, UQCRC2; ubiquinol-cytochrome c reductase core subunit 2	0	8121	Oxidative phosphorylation,Cardiac muscle contraction,Non-alcoholic fatty liver disease (NAFLD),Alzheimer''s disease,Parkinson''s disease,Huntington''s disease	peptidase''	K00415	QCR2; ubiquinol-cytochrome c reductase core subunit 2	K00415	QCR2; ubiquinol-cytochrome c reductase core subunit 2	Extracellular	mito 28, nucl 1.5, cyto_nucl 1.5	Mitochondrion	Soluble	mitochondria	M	0	0	0	N
Host_DN36492_c1_g2_i2::g.34025	m.34025 ORF type:5prime_partial len:102 (+) TRINITY_DN36492_c1_g2_i2:1-306(+) NADH dehydrogenase [ubiquinone] 1 beta subcomplex subunit 3 OS=Mus musculus GN=Ndufb3 PE=1 SV=1	Respiratory chain		X (Respiratory chain)	0.00907901	0.00907901	0.0387774	0.00300041	0.0172494	0.00627379	0	0	0.0290303	0.005816	0.00175073	0.00175073	0	0	0	-1	0	1	0	0	0	NADH-ubiquinone oxidoreductase B12 subunit family,PF08122.10	0005739; 0005747; 0022900	0	K03959	NDUFB3; NADH dehydrogenase (ubiquinone) 1 beta subcomplex subunit 3	0	0	Oxidative phosphorylation,Non-alcoholic fatty liver disease (NAFLD),Alzheimer''s disease,Parkinson''s disease,Huntington''s disease	NADH dehydrogenase (ubiquinone) 1 beta subcomplex	K03959	NDUFB3; NADH dehydrogenase (ubiquinone) 1 beta subcomplex subunit 3	K03959	NDUFB3; NADH dehydrogenase (ubiquinone) 1 beta subcomplex subunit 3	Mitochondrial	cyto 15.5, cyto_nucl 11, extr 7, nucl 5.5	Plastid	Soluble	nucleus_or_cytosol	_	0	1	0	N
Host_DN36825_c0_g2_i1::g.133416	m.133416 ORF type:complete len:171 (-) TRINITY_DN36825_c0_g2_i1:324-836(-) NADH dehydrogenase [ubiquinone] 1 alpha subcomplex subunit 11 OS=Pongo pygmaeus GN=NDUFA11 PE=2 SV=3	Respiratory chain		X (Respiratory chain)	0	0	0.0108987	0.00105455	0.00479928	0.00244672	0	0	0.0043211	0.0043211	0.00260035	0.00260035	0	0	0	0	0	0	0	0	0	0	0	0	0	0	0	0	0	0	K03956	NDUFA11; NADH dehydrogenase (ubiquinone) 1 alpha subcomplex subunit 11	K03956	NDUFA11; NADH dehydrogenase (ubiquinone) 1 alpha subcomplex subunit 11	Mitochondrial	cyto 18.5, cyto_nucl 14, nucl 6.5, extr 3, mito 3	Plastid	Soluble	nucleus_or_cytosol	_	2	2	0	N
Host_DN36881_c1_g3_i2::g.134257	m.134257 ORF type:5prime_partial len:394 (-) TRINITY_DN36881_c1_g3_i2:296-1477(-) NADH dehydrogenase [ubiquinone] 1 alpha subcomplex subunit 9, mitochondrial OS=Bos taurus GN=NDUFA9 PE=1 SV=1	Respiratory chain		X (Respiratory chain)	0.00966233	0.0052838	0.059847	0.00719801	0.0298645	0.00397567	0	0	0.0351447	0.00338994	0.0122845	0.00355668	-1	-1	0	-1	-1	0	1	0	0	NmrA-like family,PF05368.11	0	0	K03953	NDUFA9; NADH dehydrogenase (ubiquinone) 1 alpha subcomplex subunit 9	0	0	Oxidative phosphorylation,Non-alcoholic fatty liver disease (NAFLD),Alzheimer''s disease,Parkinson''s disease,Huntington''s disease	epimerase dehydratase	K03953	NDUFA9; NADH dehydrogenase (ubiquinone) 1 alpha subcomplex subunit 9	K03953	NDUFA9; NADH dehydrogenase (ubiquinone) 1 alpha subcomplex subunit 9	Mitochondrial	mito 26, cyto 5	Plastid	Soluble	mitochondria	M	0	0	0	N
Host_DN38253_c2_g7_i1::g.145219	m.145219 ORF type:internal len:203 (-) TRINITY_DN38253_c2_g7_i1:3-608(-) NADH dehydrogenase [ubiquinone] 1 alpha subcomplex subunit 13 OS=Bos taurus GN=NDUFA13 PE=1 SV=3	Respiratory chain		X (Respiratory chain)	0.0027237	0.0027237	0.0672698	0.00183325	0.0422442	0.00234105	0	0	0.0448825	0.00415486	0.0209217	0.0020134	-1	-1	0	-1	-1	0	0	0	0	GRIM-19 protein,PF06212.10	0	0	K11353	NDUFA13; NADH dehydrogenase (ubiquinone) 1 alpha subcomplex subunit 13	0	0	Oxidative phosphorylation,Non-alcoholic fatty liver disease (NAFLD),Alzheimer''s disease,Parkinson''s disease,Huntington''s disease	0	K11353	NDUFA13; NADH dehydrogenase (ubiquinone) 1 alpha subcomplex subunit 13	K11353	NDUFA13; NADH dehydrogenase (ubiquinone) 1 alpha subcomplex subunit 13	Mitochondrial	extr 15, cyto 9, nucl 5	Plastid	Membrane	nucleus_or_cytosol	_	1	1	0	N
Host_DN38781_c0_g1_i4::g.111827	m.111827 ORF type:complete len:171 (+) TRINITY_DN38781_c0_g1_i4:59-571(+) NADH dehydrogenase [ubiquinone] iron-sulfur protein 4, mitochondrial OS=Bos taurus GN=NDUFS4 PE=1 SV=1	Respiratory chain		X (Respiratory chain)	0.0043152	0.0043152	0.0617495	0.0015785	0.0315665	0.00421247	0.00821986	0.00411471	0.0405368	0.00380745	0.0242242	0.00361994	-1	-1	0	-1	0	0	0	0	0	ETC complex I subunit conserved region,PF04800.10	0016651; 0022900	0	K03937	NDUFS4; NADH dehydrogenase (ubiquinone) Fe-S protein 4	0	0	Oxidative phosphorylation,Non-alcoholic fatty liver disease (NAFLD),Alzheimer''s disease,Parkinson''s disease,Huntington''s disease	etc complex i subunit conserved region	K03937	NDUFS4; NADH dehydrogenase (ubiquinone) Fe-S protein 4	K03937	NDUFS4; NADH dehydrogenase (ubiquinone) Fe-S protein 4	Extracellular	mito 18.5, cyto_mito 12, nucl 9.5, cyto_nucl 8.33333	Mitochondrion	Membrane	mitochondria	M	0	0	0	N
Host_DN38912_c1_g1_i3::g.75087	m.75087 ORF type:complete len:246 (+) TRINITY_DN38912_c1_g1_i3:35-772(+) NADH dehydrogenase [ubiquinone] flavoprotein 2, mitochondrial OS=Bos taurus GN=NDUFV2 PE=1 SV=3	Respiratory chain		X (Respiratory chain)	0.0428942	0.00514203	0.0424385	0.00187672	0.0246756	0.00252372	0.0113171	0.00423079	0.0296792	0.00090189	0.0164175	0.00315133	0	0	0	0	0	0	0	0	0	Thioredoxin-like [2Fe-2S] ferredoxin,PF01257.17	0	nuoE_fam: NADH-quinone oxidoreductase, E subunit,TIGR01958	K03943	NDUFV2; NADH dehydrogenase (ubiquinone) flavoprotein 2 [EC:1.6.5.3 1.6.99.3]	1.6.5.3; 1.6.99.3	0008137; 0003954	Oxidative phosphorylation,Non-alcoholic fatty liver disease (NAFLD),Alzheimer''s disease,Parkinson''s disease,Huntington''s disease	Nadh dehydrogenase	K03943	NDUFV2; NADH dehydrogenase (ubiquinone) flavoprotein 2 [EC:1.6.5.3 1.6.99.3]	K03943	NDUFV2; NADH dehydrogenase (ubiquinone) flavoprotein 2 [EC:1.6.5.3 1.6.99.3]	Mitochondrial	mito 19.5, mito_pero 11, cyto 8, extr 3	Plastid	Soluble	mitochondria	M	0	0	0	N
Host_DN39096_c0_g2_i8::g.18193	m.18193 ORF type:5prime_partial len:129 (-) TRINITY_DN39096_c0_g2_i8:4024-4410(-) NADH dehydrogenase [ubiquinone] 1 alpha subcomplex subunit 6 OS=Pongo pygmaeus GN=NDUFA6 PE=2 SV=3	Respiratory chain		X (Respiratory chain)	0	0	0.027597	0.0140883	0.0237287	0.005867	0	0	0.0121953	0.0121953	0.0137377	0.00698394	0	0	0	0	0	0	0	0	0	Complex 1 protein (LYR family),PF05347.13	0	0	K03950	NDUFA6; NADH dehydrogenase (ubiquinone) 1 alpha subcomplex subunit 6	0	0	Oxidative phosphorylation,Non-alcoholic fatty liver disease (NAFLD),Alzheimer''s disease,Parkinson''s disease,Huntington''s disease	Accessory subunit of the mitochondrial membrane respiratory chain NADH dehydrogenase (Complex I), that is believed to be not involved in catalysis. Complex I functions in the transfer of electrons from NADH to the respiratory chain. The immediate electron acceptor for the enzyme is believed to be ubiquinone	K03950	NDUFA6; NADH dehydrogenase (ubiquinone) 1 alpha subcomplex subunit 6	K03950	NDUFA6; NADH dehydrogenase (ubiquinone) 1 alpha subcomplex subunit 6	Mitochondrial	mito 27, cyto 2.5, cyto_nucl 2.5	Mitochondrion	Soluble	mitochondria	M	0	0	0	N
Host_DN39178_c3_g3_i7::g.143128	m.143128 ORF type:complete len:104 (+) TRINITY_DN39178_c3_g3_i7:5819-6130(+) Cytochrome c iso-1/iso-2 OS=Cyprinus carpio GN=cyc PE=1 SV=3	Respiratory chain		X (Respiratory chain)	0.13433	0.0139434	0.460303	0.091303	0.243453	0.0574493	0.0325602	0.0162991	0.300411	0.0362709	0.136856	0.026918	-1	0	0	-1	-1	0	0	0	0	Cytochrome c,PF00034.19	0009055; 0020037	0	K08738	CYC; cytochrome c	0	0	Sulfur metabolism,Platinum drug resistance,Two-component system,p53 signaling pathway,Apoptosis,Apoptosis - fly,Apoptosis - multiple species,Non-alcoholic fatty liver disease (NAFLD),Alzheimer''s disease,Parkinson''s disease,Amyotrophic lateral sclerosis (ALS),Huntington''s disease,Legionellosis,Toxoplasmosis,Tuberculosis,Hepatitis B,Influenza A,Herpes simplex infection,Pathways in cancer,Colorec…	Electron carrier protein. The oxidized form of the cytochrome c heme group can accept an electron from the heme group of the cytochrome c1 subunit of cytochrome reductase. Cytochrome c then transfers this electron to the cytochrome oxidase complex, the final protein carrier in the mitochondrial electron-transport chain	K08738	CYC; cytochrome c	K08738	CYC; cytochrome c	Mitochondrial	mito 23, extr 6	Plastid	Soluble	nucleus_or_cytosol	_	0	0	0	N
Host_DN39205_c3_g5_i2::g.11005	m.11005 ORF type:complete len:192 (-) TRINITY_DN39205_c3_g5_i2:872-1447(-) NADH dehydrogenase [ubiquinone] 1 beta subcomplex subunit 5, mitochondrial OS=Macaca fascicularis GN=NDUFB5 PE=2 SV=1	Respiratory chain		X (Respiratory chain)	0.00288057	0.00288057	0.0205331	0.00341933	0.00679985	0.000316841	0.00213366	0.00213366	0.0154398	0.00237882	0.00277734	0.00277734	0	0	0	0	0	0	0	0	0	NADH:ubiquinone oxidoreductase, NDUFB5/SGDH subunit,PF09781.7	0	0	0	0	0	0	0	NADH dehydrogenase (Ubiquinone) 1 beta subcomplex, 5	K03961	NDUFB5; NADH dehydrogenase (ubiquinone) 1 beta subcomplex subunit 5	K03961	NDUFB5; NADH dehydrogenase (ubiquinone) 1 beta subcomplex subunit 5	Mitochondrial	mito 26.5, cyto_mito 14, plas 2	Mitochondrion	Membrane	mitochondria	M	1	1	Y	N
Host_DN39675_c2_g3_i1::g.29394	m.29394 ORF type:5prime_partial len:196 (-) TRINITY_DN39675_c2_g3_i1:183-770(-) Cytochrome c oxidase subunit 5A, mitochondrial OS=Drosophila melanogaster GN=COX5A PE=2 SV=2	Respiratory chain		X (Respiratory chain)	0.138789	0.0369736	0.210673	0.0112793	0.112453	0.0208873	0.0738918	0.0144197	0.13593	0.0127287	0.0527506	0.00839939	-1	0	1	0	0	1	0	0	0	Cytochrome c oxidase subunit Va,PF02284.14	0004129; 0005743	0	0	0	0	0	0	cytoChrome c oxidase subunit	K02264	COX5A; cytochrome c oxidase subunit 5a	K02264	COX5A; cytochrome c oxidase subunit 5a	Mitochondrial	cyto 21, cyto_nucl 15.5, nucl 4, mito 4	Plastid	Soluble	secretory_pathway	_	0	0	0	N
Host_DN39700_c3_g4_i2::g.27460	m.27460 ORF type:complete len:178 (-) TRINITY_DN39700_c3_g4_i2:848-1381(-) NADH dehydrogenase [ubiquinone] 1 beta subcomplex subunit 8, mitochondrial OS=Gorilla gorilla gorilla GN=NDUFB8 PE=2 SV=1	Respiratory chain		X (Respiratory chain)	0.0115394	0.00582144	0.0837145	0.00511354	0.0300272	0.00205892	0.0030699	0.0030699	0.036753	0.00154386	0.0153499	0.00228682	-1	0	0	-1	-1	0	0	0	0	NADH-ubiquinone oxidoreductase ASHI subunit (CI-ASHI or NDUFB8),PF05821.9	0003954; 0005739; 0008137	0	K03964	NDUFB8; NADH dehydrogenase (ubiquinone) 1 beta subcomplex subunit 8	0	0	Oxidative phosphorylation,Non-alcoholic fatty liver disease (NAFLD),Alzheimer''s disease,Parkinson''s disease,Huntington''s disease	NADH dehydrogenase (ubiquinone) 1 beta subcomplex	K03964	NDUFB8; NADH dehydrogenase (ubiquinone) 1 beta subcomplex subunit 8	K03964	NDUFB8; NADH dehydrogenase (ubiquinone) 1 beta subcomplex subunit 8	Mitochondrial	mito 19, cyto 10.5, cyto_nucl 6	Plastid	Soluble	mitochondria	M	1	1	0	N
Host_DN40036_c0_g4_i4::g.188369	m.188369 ORF type:5prime_partial len:199 (+) TRINITY_DN40036_c0_g4_i4:3-599(+) Cytochrome c oxidase subunit 4 isoform 1, mitochondrial (Fragment) OS=Gorilla gorilla gorilla GN=COX4I1 PE=3 SV=1	Respiratory chain		X (Respiratory chain)	0.245166	0.0402127	0.212279	0.0198269	0.0847603	0.0126455	0.0767534	0.0164337	0.134918	0.0147978	0.0387105	0.0021578	0	1	1	0	1	1	1	0	0	Cytochrome c oxidase subunit IV,PF02936.12	4129	0	K02263	COX4; cytochrome c oxidase subunit 4	0	4129	Oxidative phosphorylation,Cardiac muscle contraction,Non-alcoholic fatty liver disease (NAFLD),Alzheimer''s disease,Parkinson''s disease,Huntington''s disease	Cytochrome c oxidase subunit	K02263	COX4; cytochrome c oxidase subunit 4	K02263	COX4; cytochrome c oxidase subunit 4	Mitochondrial	mito 26.5, cyto_mito 14.5, plas 2	Plastid	Membrane	mitochondria	M	1	0	0	N
Host_DN40343_c0_g3_i7::g.129148	m.129148 ORF type:complete len:127 (-) TRINITY_DN40343_c0_g3_i7:4085-4465(-) NADH dehydrogenase [ubiquinone] 1 beta subcomplex subunit 7 OS=Bos taurus GN=NDUFB7 PE=1 SV=2	Respiratory chain		X (Respiratory chain)	0.00747697	0.00747697	0.0383925	0.000687285	0.0147257	0.00371976	0	0	0.0266187	0.000191786	0.00825478	0.00203551	-1	0	0	-1	-1	0	0	0	0	NADH-ubiquinone oxidoreductase B18 subunit (NDUFB7),PF05676.11	0003954; 0005739; 0008137	0	K03963	NDUFB7; NADH dehydrogenase (ubiquinone) 1 beta subcomplex subunit 7	0	0	Oxidative phosphorylation,Non-alcoholic fatty liver disease (NAFLD),Alzheimer''s disease,Parkinson''s disease,Huntington''s disease	NADH dehydrogenase (ubiquinone) 1 beta subcomplex	K03963	NDUFB7; NADH dehydrogenase (ubiquinone) 1 beta subcomplex subunit 7	K03963	NDUFB7; NADH dehydrogenase (ubiquinone) 1 beta subcomplex subunit 7	Nuclear	extr 13, mito 10, cyto 5, E.R._mito 5, mito_pero 5	Plastid	Soluble	nucleus_or_cytosol	_	0	0	0	N
Host_DN40436_c3_g4_i18::g.95335	m.95335 ORF type:complete len:309 (-) TRINITY_DN40436_c3_g4_i18:8961-9887(-) Cytochrome c1, heme protein, mitochondrial OS=Bos taurus GN=CYC1 PE=1 SV=2	Respiratory chain		X (Respiratory chain)	0.0329232	0.00286631	0.0869209	0.00222325	0.0378961	0.00984156	0.0113803	0.00587259	0.0645908	0.00180659	0.0201602	0.0029487	-1	0	0	-1	0	0	0	0	0	Cytochrome C1 family,PF02167.13	0009055; 0020037	0	K00413	CYC1, CYT1, petC; ubiquinol-cytochrome c reductase cytochrome c1 subunit	0	0	Oxidative phosphorylation,Two-component system,Cardiac muscle contraction,Non-alcoholic fatty liver disease (NAFLD),Alzheimer''s disease,Parkinson''s disease,Huntington''s disease	cytochrome c1	K00413	CYC1; ubiquinol-cytochrome c reductase cytochrome c1 subunit	K00413	CYC1; ubiquinol-cytochrome c reductase cytochrome c1 subunit	Mitochondrial	plas 23, mito 3.5, pero 3, E.R._mito 2.5	Mitochondrion	Membrane	mitochondria	M	2	2	0	N
Host_DN40496_c1_g4_i5::g.95728	m.95728 ORF type:5prime_partial len:491 (+) TRINITY_DN40496_c1_g4_i5:3-1475(+) NADH dehydrogenase [ubiquinone] flavoprotein 1, mitochondrial OS=Bos taurus GN=NDUFV1 PE=1 SV=2	Respiratory chain		X (Respiratory chain)	0	0	0.0607719	0.00804114	0.0383399	0.00354552	0	0	0.050294	0.00688606	0.0208347	0.00286947	-1	-1	0	-1	-1	1	0	0	0	SLBB domain,PF10531.7	0	nuoF_fam: NADH oxidoreductase (quinone), F subunit,TIGR01959	K03942	NDUFV1; NADH dehydrogenase (ubiquinone) flavoprotein 1 [EC:1.6.5.3 1.6.99.3]	1.6.5.3; 1.6.99.3	0008137; 0003954	Oxidative phosphorylation,Non-alcoholic fatty liver disease (NAFLD),Alzheimer''s disease,Parkinson''s disease,Huntington''s disease	Nadh dehydrogenase	K03942	NDUFV1; NADH dehydrogenase (ubiquinone) flavoprotein 1 [EC:1.6.5.3 1.6.99.3]	K03942	NDUFV1; NADH dehydrogenase (ubiquinone) flavoprotein 1 [EC:1.6.5.3 1.6.99.3]	Mitochondrial	mito 30.5, cyto_mito 16.5	Mitochondrion	Soluble	mitochondria	M	0	0	0	N
Host_DN40633_c4_g7_i1::g.89410	m.89410 ORF type:complete len:177 (-) TRINITY_DN40633_c4_g7_i1:282-812(-) NADH dehydrogenase [ubiquinone] 1 alpha subcomplex subunit 8 OS=Mus musculus GN=Ndufa8 PE=1 SV=3	Respiratory chain		X (Respiratory chain)	0	0	0.0322224	0.00334015	0.0183896	0.00389615	0	0	0.0239196	0.00351296	0.0056932	0.00349639	-1	-1	0	-1	-1	0	0	0	0	0	0	0	K03952	NDUFA8; NADH dehydrogenase (ubiquinone) 1 alpha subcomplex subunit 8	0	0	Oxidative phosphorylation,Non-alcoholic fatty liver disease (NAFLD),Alzheimer''s disease,Parkinson''s disease,Huntington''s disease	NADH dehydrogenase (Ubiquinone) 1 alpha subcomplex	K03952	NDUFA8; NADH dehydrogenase (ubiquinone) 1 alpha subcomplex subunit 8	K03952	NDUFA8; NADH dehydrogenase (ubiquinone) 1 alpha subcomplex subunit 8	Cytoplasmic	extr 21, cyto 8	Plastid	Soluble	nucleus_or_cytosol	_	0	0	0	N
Host_DN40784_c1_g2_i1::g.197633	m.197633 ORF type:complete len:144 (+) TRINITY_DN40784_c1_g2_i1:3-434(+) NADH dehydrogenase [ubiquinone] 1 beta subcomplex subunit 9 OS=Bos taurus GN=NDUFB9 PE=1 SV=2	Respiratory chain		X (Respiratory chain)	0.0354331	0.00875006	0.0727984	0.00616061	0.047891	0.00440388	0.0116718	0.00600368	0.0490125	0.00385918	0.0275741	0.00377924	-1	0	0	-1	0	0	0	0	0	Complex 1 protein (LYR family),PF05347.13	0	0	K03965	NDUFB9; NADH dehydrogenase (ubiquinone) 1 beta subcomplex subunit 9	0	0	Oxidative phosphorylation,Non-alcoholic fatty liver disease (NAFLD),Alzheimer''s disease,Parkinson''s disease,Huntington''s disease	NADH dehydrogenase (ubiquinone) 1 beta subcomplex	K03965	NDUFB9; NADH dehydrogenase (ubiquinone) 1 beta subcomplex subunit 9	K03965	NDUFB9; NADH dehydrogenase (ubiquinone) 1 beta subcomplex subunit 9	Mitochondrial	mito 16, cyto 8.5, cyto_nucl 8, E.R._mito 8, mito_pero 8	Mitochondrion	Soluble	nucleus_or_cytosol	M	0	0	0	N
Host_DN40834_c1_g4_i5::g.150193	m.150193 ORF type:complete len:278 (-) TRINITY_DN40834_c1_g4_i5:1044-1877(-) Cytochrome b-c1 complex subunit Rieske, mitochondrial OS=Pongo pygmaeus GN=UQCRFS1 PE=3 SV=1	Respiratory chain		X (Respiratory chain)	0.0216121	0.0075325	0.0834371	0.0110797	0.0307283	0.00347541	0.011122	0.00337591	0.0544279	0.00338611	0.0176062	0.00405035	-1	0	1	-1	0	1	0	0	0	Ubiquinol cytochrome reductase transmembrane region,PF02921.12	0008121; 0055114	Rieske_proteo: ubiquinol-cytochrome c reductase, iron-sulfur subunit,TIGR01416	K00411	UQCRFS1, RIP1, petA; ubiquinol-cytochrome c reductase iron-sulfur subunit [EC:1.10.2.2]	1.10.2.2	8121	Oxidative phosphorylation,Two-component system,Cardiac muscle contraction,Non-alcoholic fatty liver disease (NAFLD),Alzheimer''s disease,Parkinson''s disease,Huntington''s disease	Component of the ubiquinol-cytochrome c reductase complex (complex III or cytochrome b-c1 complex), which is a respiratory chain that generates an electrochemical potential coupled to ATP synthesis (By similarity)	K00411	UQCRFS1; ubiquinol-cytochrome c reductase iron-sulfur subunit [EC:1.10.2.2]	K00411	UQCRFS1; ubiquinol-cytochrome c reductase iron-sulfur subunit [EC:1.10.2.2]	Extracellular	extr 16.5, extr_plas 9.5, mito 8, E.R. 2, pero 2	Mitochondrion	Soluble	secretory_pathway	_	0	0	Y	N
Host_DN40876_c0_g1_i7::g.148110	m.148110 ORF type:complete len:733 (-) TRINITY_DN40876_c0_g1_i7:6023-8221(-) NADH-ubiquinone oxidoreductase 75 kDa subunit, mitochondrial OS=Rattus norvegicus GN=Ndufs1 PE=1 SV=1	Respiratory chain		X (Respiratory chain)	0.0418832	0.000462879	0.0936271	0.006446	0.054055	0.00620642	0.0184809	0.00578687	0.0718419	0.00851882	0.0280963	0.00325928	-1	-1	1	-1	-1	1	1	0	0	NADH-ubiquinone oxidoreductase subunit G, C-terminal,PF09326.9	0016651; 0051536; 0055114	NuoG: NADH dehydrogenase (quinone), G subunit,TIGR01973	K03934	NDUFS1; NADH dehydrogenase (ubiquinone) Fe-S protein 1 [EC:1.6.5.3 1.6.99.3]	1.6.5.3; 1.6.99.3	0008137; 0003954	Oxidative phosphorylation,Non-alcoholic fatty liver disease (NAFLD),Alzheimer''s disease,Parkinson''s disease,Huntington''s disease	subunit g	K03934	NDUFS1; NADH dehydrogenase (ubiquinone) Fe-S protein 1 [EC:1.6.5.3 1.6.99.3]	K03934	NDUFS1; NADH dehydrogenase (ubiquinone) Fe-S protein 1 [EC:1.6.5.3 1.6.99.3]	Chloroplast	mito 29	Plastid	Soluble	mitochondria	M	0	0	0	N
Host_DN21935_c0_g2_i1::g.41604	m.41604 ORF type:5prime_partial len:194 (-) TRINITY_DN21935_c0_g2_i1:261-842(-) NADH dehydrogenase [ubiquinone] 1 beta subcomplex subunit 10 OS=Bombyx mori PE=1 SV=1	Respiratory chain		X (Respiratory chain)	0.0232629	0.00310687	0.075196	0.00928915	0.0316644	0.00409191	0.00724029	0.00362436	0.0509979	0.00239629	0.0160594	0.00208208	-1	0	1	-1	0	1	0	0	0	NADH-ubiquinone oxidoreductase subunit 10,PF10249.7	0	0	K03966	NDUFB10; NADH dehydrogenase (ubiquinone) 1 beta subcomplex subunit 10	0	0	Oxidative phosphorylation,Non-alcoholic fatty liver disease (NAFLD),Alzheimer''s disease,Parkinson''s disease,Huntington''s disease	NADH dehydrogenase (ubiquinone) 1 beta subcomplex	K03966	NDUFB10; NADH dehydrogenase (ubiquinone) 1 beta subcomplex subunit 10	K03966	NDUFB10; NADH dehydrogenase (ubiquinone) 1 beta subcomplex subunit 10	Cytoplasmic	cyto 27.5, cyto_nucl 15.3333, cyto_plas 14.6667	Cytoplasm	Soluble	nucleus_or_cytosol	_	0	0	0	N
Host_DN29206_c0_g2_i1::g.77035	m.77035 ORF type:5prime_partial len:160 (-) TRINITY_DN29206_c0_g2_i1:263-742(-) NADH dehydrogenase [ubiquinone] 1 beta subcomplex subunit 11, mitochondrial OS=Gorilla gorilla gorilla GN=NDUFB11 PE=2 SV=1	Respiratory chain		X (Respiratory chain)	0	0	0.0433502	0.0013244	0	0	0	0	0	0	0	0	-1	0	1	0	0	0	0	0	0	ESSS subunit of NADH:ubiquinone oxidoreductase (complex I),PF10183.7	0	0	K11351	NDUFB11; NADH dehydrogenase (ubiquinone) 1 beta subcomplex subunit 11	0	0	Oxidative phosphorylation,Non-alcoholic fatty liver disease (NAFLD),Alzheimer''s disease,Parkinson''s disease,Huntington''s disease	0	K11351	NDUFB11; NADH dehydrogenase (ubiquinone) 1 beta subcomplex subunit 11	K11351	NDUFB11; NADH dehydrogenase (ubiquinone) 1 beta subcomplex subunit 11	Chloroplast	mito 28, cyto 2	Plastid	Membrane	mitochondria	M	1	1	0	N
Host_DN29206_c0_g2_i2::g.77036	m.77036 ORF type:complete len:136 (-) TRINITY_DN29206_c0_g2_i2:263-670(-) NADH dehydrogenase [ubiquinone] 1 beta subcomplex subunit 11, mitochondrial OS=Gorilla gorilla gorilla GN=NDUFB11 PE=2 SV=1	Respiratory chain		X (Respiratory chain)	0.0458415	0.00965177	0	0	0.0397661	0.0035566	0	0	0.0317518	0.00425832	0.0229545	0.00237081	1	0	-1	-1	-1	0	1	-1	0	ESSS subunit of NADH:ubiquinone oxidoreductase (complex I),PF10183.7	0	0	K11351	NDUFB11; NADH dehydrogenase (ubiquinone) 1 beta subcomplex subunit 11	0	0	Oxidative phosphorylation,Non-alcoholic fatty liver disease (NAFLD),Alzheimer''s disease,Parkinson''s disease,Huntington''s disease	NADH dehydrogenase (ubiquinone) 1 beta subcomplex	K11351	NDUFB11; NADH dehydrogenase (ubiquinone) 1 beta subcomplex subunit 11	K11351	NDUFB11; NADH dehydrogenase (ubiquinone) 1 beta subcomplex subunit 11	PlasmaMembrane	extr 16, mito 6, cyto_nucl 6, nucl 4.5, cyto 4.5	Plastid	Soluble	secretory_pathway	S	1	1	Y	N
Host_DN34146_c0_g2_i6::g.155645	m.155645 ORF type:5prime_partial len:103 (+) TRINITY_DN34146_c0_g2_i6:2-310(+) NADH dehydrogenase [ubiquinone] 1 alpha subcomplex subunit 7 OS=Bos taurus GN=NDUFA7 PE=1 SV=2	Respiratory chain		X (Respiratory chain)	0.0474302	0.00840914	0.0876671	0.00718953	0.0501608	0.0068735	0.0299931	0.0101292	0.0628971	0.00455395	0.0349921	0.00330723	-1	0	0	0	0	0	0	0	0	NADH:ubiquinone oxidoreductase subunit B14.5a (Complex I-B14.5a),PF07347.10	0005743; 0008137; 0042773	0	K03951	NDUFA7; NADH dehydrogenase (ubiquinone) 1 alpha subcomplex subunit 7	0	0	Oxidative phosphorylation,Non-alcoholic fatty liver disease (NAFLD),Alzheimer''s disease,Parkinson''s disease,Huntington''s disease	NADH dehydrogenase (Ubiquinone) 1 alpha subcomplex	K03951	NDUFA7; NADH dehydrogenase (ubiquinone) 1 alpha subcomplex subunit 7	K03951	NDUFA7; NADH dehydrogenase (ubiquinone) 1 alpha subcomplex subunit 7	Nuclear	mito 19, cyto 8, cyto_nucl 6, nucl 2, pero 2	Plastid	Soluble	nucleus_or_cytosol	_	0	0	0	N
Host_DN34761_c0_g1_i7::g.1397	m.1397 ORF type:complete len:140 (-) TRINITY_DN34761_c0_g1_i7:1370-1789(-) NADH dehydrogenase [ubiquinone] iron-sulfur protein 7, mitochondrial OS=Mus musculus GN=Ndufs7 PE=1 SV=1	Respiratory chain		X (Respiratory chain)	0	0	0.00149662	0.00149662	0.00211851	0.00211851	0	0	0.00294487	0.00294487	0.00254423	0.00254423	0	0	0	0	0	0	0	0	0	0	0	0	K03940	NDUFS7; NADH dehydrogenase (ubiquinone) Fe-S protein 7 [EC:1.6.5.3 1.6.99.3]	1.6.5.3; 1.6.99.3	0008137; 0003954	Oxidative phosphorylation,Non-alcoholic fatty liver disease (NAFLD),Alzheimer''s disease,Parkinson''s disease,Huntington''s disease	NDH-1 shuttles electrons from NADH, via FMN and iron- sulfur (Fe-S) centers, to quinones in the respiratory chain. The immediate electron acceptor for the enzyme in this species is believed to be ubiquinone. Couples the redox reaction to proton translocation (for every two electrons transferred, four hydrogen ions are translocated across the cytoplasmic membrane), and thus conserves the redox ene…	K03940	NDUFS7; NADH dehydrogenase (ubiquinone) Fe-S protein 7 [EC:1.6.5.3 1.6.99.3]	K03940	NDUFS7; NADH dehydrogenase (ubiquinone) Fe-S protein 7 [EC:1.6.5.3 1.6.99.3]	Extracellular	mito 15.5, cyto_mito 11.6667, cyto_nucl 7, cyto 6, extr 5, cyto_pero 4.83333	Mitochondrion	Membrane	mitochondria	M	0	0	Y	N
Host_DN35612_c0_g4_i2::g.60324	m.60324 ORF type:5prime_partial len:201 (+) TRINITY_DN35612_c0_g4_i2:2-604(+) Cytochrome c oxidase subunit 4 isoform 1, mitochondrial OS=Bos taurus GN=COX4I1 PE=1 SV=1	Respiratory chain		X (Respiratory chain)	0.0247585	0.0247585	0	0	0	0	0.0071816	0.0071816	0	0	0	0	0	0	0	0	0	0	0	0	0	Cytochrome c oxidase subunit IV,PF02936.12	4129	0	K02263	COX4; cytochrome c oxidase subunit 4	0	4129	Oxidative phosphorylation,Cardiac muscle contraction,Non-alcoholic fatty liver disease (NAFLD),Alzheimer''s disease,Parkinson''s disease,Huntington''s disease	Cytochrome c oxidase subunit	K02263	COX4; cytochrome c oxidase subunit 4	K02263	COX4; cytochrome c oxidase subunit 4	Mitochondrial	mito 24, plas 2, cyto_nucl 2, golg 2, nucl 1.5, cyto 1.5	Plastid	Membrane	mitochondria	M	1	1	0	N
Host_DN35894_c0_g1_i5::g.68808	m.68808 ORF type:3prime_partial len:247 (+) TRINITY_DN35894_c0_g1_i5:1184-1921(+) Cytochrome b-c1 complex subunit 2, mitochondrial OS=Bos taurus GN=UQCRC2 PE=1 SV=2	Respiratory chain		X (Respiratory chain)	0	0	0.134571	0.0152135	0	0	0	0	0.10602	0.0100513	0.0147353	0.0147353	-1	0	1	-1	0	1	0	0	0	Peptidase M16 inactive domain,PF05193.19	0	0	K00415	QCR2, UQCRC2; ubiquinol-cytochrome c reductase core subunit 2	0	8121	Oxidative phosphorylation,Cardiac muscle contraction,Non-alcoholic fatty liver disease (NAFLD),Alzheimer''s disease,Parkinson''s disease,Huntington''s disease	peptidase''	K00415	QCR2; ubiquinol-cytochrome c reductase core subunit 2	K00415	QCR2; ubiquinol-cytochrome c reductase core subunit 2	Extracellular	nucl 18.5, cyto_nucl 17, cyto 10.5	Cytoplasm	Soluble	nucleus_or_cytosol	_	0	0	0	N
Host_DN35922_c0_g2_i1::g.173275	m.173275 ORF type:5prime_partial len:242 (+) TRINITY_DN35922_c0_g2_i1:2-727(+) NADH dehydrogenase [ubiquinone] iron-sulfur protein 2, mitochondrial OS=Rattus norvegicus GN=Ndufs2 PE=1 SV=1	Respiratory chain		X (Respiratory chain)	0	0	0.0243949	0.00276013	0.00424146	0.00263083	0	0	0.00963546	0.00483648	0	0	-1	0	0	0	0	0	0	0	0	Respiratory-chain NADH dehydrogenase, 49 Kd subunit,PF00346.17	0016651; 0048038; 0051287; 0055114	0	K03935	NDUFS2; NADH dehydrogenase (ubiquinone) Fe-S protein 2 [EC:1.6.5.3 1.6.99.3]	1.6.5.3; 1.6.99.3	0008137; 0003954	Oxidative phosphorylation,Non-alcoholic fatty liver disease (NAFLD),Alzheimer''s disease,Parkinson''s disease,Huntington''s disease	NDH-1 shuttles electrons from NADH, via FMN and iron- sulfur (Fe-S) centers, to quinones in the respiratory chain. The immediate electron acceptor for the enzyme in this species is believed to be ubiquinone. Couples the redox reaction to proton translocation (for every two electrons transferred, four hydrogen ions are translocated across the cytoplasmic membrane), and thus conserves the redox ene…	K03935	NDUFS2; NADH dehydrogenase (ubiquinone) Fe-S protein 2 [EC:1.6.5.3 1.6.99.3]	K03935	NDUFS2; NADH dehydrogenase (ubiquinone) Fe-S protein 2 [EC:1.6.5.3 1.6.99.3]	Cytoplasmic	cyto 14, plas 8, cyto_nucl 8, cyto_pero 8	Plastid	Soluble	nucleus_or_cytosol	_	0	0	0	N
Host_DN37846_c0_g7_i9::g.77594	m.77594 ORF type:complete len:607 (-) TRINITY_DN37846_c0_g7_i9:790-2610(-) Electron transfer flavoprotein-ubiquinone oxidoreductase, mitochondrial OS=Mus musculus GN=Etfdh PE=1 SV=1	Respiratory chain		X (Respiratory chain)	0	0	0.000684764	0.000684764	0.00505833	0.000154341	0	0	0.00138057	0.00070552	0.0047914	0.000792966	0	-1	0	0	-1	0	0	0	0	Pyridine nucleotide-disulphide oxidoreductase,PF07992.12	0016491; 0055114	0	K00311	ETFDH; electron-transferring-flavoprotein dehydrogenase [EC:1.5.5.1]	1.5.5.1	4174	0	geranylgeranyl reductase	K00311	ETFDH; electron-transferring-flavoprotein dehydrogenase [EC:1.5.5.1]	K00311	ETFDH; electron-transferring-flavoprotein dehydrogenase [EC:1.5.5.1]	Mitochondrial	mito 26, cyto_nucl 3, nucl 2.5, cyto 2.5	Mitochondrion	Soluble	mitochondria	M	0	0	0	N
Host_DN39107_c3_g1_i2::g.142558	m.142558 ORF type:5prime_partial len:137 (-) TRINITY_DN39107_c3_g1_i2:168-578(-) NADH dehydrogenase [ubiquinone] 1 beta subcomplex subunit 4 OS=Mus musculus GN=Ndufb4 PE=1 SV=3	Respiratory chain		X (Respiratory chain)	0	0	0.0401309	0.00170433	0.0211539	0.00083481	0.00288676	0.00288676	0.018002	0.00900115	0.0131965	0.00129042	-1	-1	0	-1	0	0	0	0	0	NADH-ubiquinone oxidoreductase B15 subunit (NDUFB4),PF07225.10	0005739; 0008137	0	0	0	0	0	0	NADH-ubiquinone oxidoreductase B15 subunit (NDUFB4)	K03960	NDUFB4; NADH dehydrogenase (ubiquinone) 1 beta subcomplex subunit 4	K03960	NDUFB4; NADH dehydrogenase (ubiquinone) 1 beta subcomplex subunit 4	Mitochondrial	cyto 10.5, mito 9, cyto_nucl 8.5, extr 7, nucl 5.5	Plastid	Membrane	mitochondria	M	1	1	0	N
Host_DN40496_c1_g4_i3::g.95723	m.95723 ORF type:complete len:348 (+) TRINITY_DN40496_c1_g4_i3:1037-2080(+) NADH dehydrogenase [ubiquinone] flavoprotein 1, mitochondrial OS=Bos taurus GN=NDUFV1 PE=1 SV=2	Respiratory chain		X (Respiratory chain)	0	0	0.0431975	0.0229104	0	0	0	0	0.0409757	0.0207684	0	0	0	0	0	0	0	0	0	0	0	SLBB domain,PF10531.7	0	0	K03942	NDUFV1; NADH dehydrogenase (ubiquinone) flavoprotein 1 [EC:1.6.5.3 1.6.99.3]	1.6.5.3; 1.6.99.3	0008137; 0003954	Oxidative phosphorylation,Non-alcoholic fatty liver disease (NAFLD),Alzheimer''s disease,Parkinson''s disease,Huntington''s disease	Nadh dehydrogenase	K03942	NDUFV1; NADH dehydrogenase (ubiquinone) flavoprotein 1 [EC:1.6.5.3 1.6.99.3]	K03942	NDUFV1; NADH dehydrogenase (ubiquinone) flavoprotein 1 [EC:1.6.5.3 1.6.99.3]	Cytoplasmic	extr 23, pero 5, mito_pero 4	Cytoplasm	Soluble	secretory_pathway	S	0	0	Y	Y
Host_DN40834_c1_g5_i1::g.150194	m.150194 ORF type:5prime_partial len:304 (-) TRINITY_DN40834_c1_g5_i1:2879-3790(-) Cytochrome b-c1 complex subunit Rieske, mitochondrial OS=Symphalangus syndactylus GN=UQCRFS1 PE=3 SV=1	Respiratory chain		X (Respiratory chain)	0.00363161	0.00363161	0	0	0	0	0	0	0	0	0	0	0	0	0	0	0	0	0	0	0	Ubiquinol cytochrome reductase transmembrane region,PF02921.12	0008121; 0055114	Rieske_proteo: ubiquinol-cytochrome c reductase, iron-sulfur subunit,TIGR01416	K00411	UQCRFS1, RIP1, petA; ubiquinol-cytochrome c reductase iron-sulfur subunit [EC:1.10.2.2]	1.10.2.2	8121	Oxidative phosphorylation,Two-component system,Cardiac muscle contraction,Non-alcoholic fatty liver disease (NAFLD),Alzheimer''s disease,Parkinson''s disease,Huntington''s disease	Component of the ubiquinol-cytochrome c reductase complex (complex III or cytochrome b-c1 complex), which is a respiratory chain that generates an electrochemical potential coupled to ATP synthesis (By similarity)	K00411	UQCRFS1; ubiquinol-cytochrome c reductase iron-sulfur subunit [EC:1.10.2.2]	K00411	UQCRFS1; ubiquinol-cytochrome c reductase iron-sulfur subunit [EC:1.10.2.2]	Mitochondrial	extr 10.5, extr_plas 7, cyto 6, pero 6, cyto_pero 6, mito 5.5	Mitochondrion	Membrane	mitochondria	_	0	0	0	N
Host_DN39178_c3_g3_i1::g.143120	m.143120 ORF type:complete len:103 (+) TRINITY_DN39178_c3_g3_i1:145-453(+) Cytochrome c OS=Tetraodon nigroviridis GN=cyc PE=3 SV=1	Respiratory chain		X (Respiratory chain)	0.055738	0.055738	0	0	0	0	0.0140816	0.0140816	0	0	0	0	0	0	0	0	0	0	0	0	0	Cytochrome c,PF00034.19	0009055; 0020037	0	K08738	CYC; cytochrome c	0	0	Sulfur metabolism,Platinum drug resistance,Two-component system,p53 signaling pathway,Apoptosis,Apoptosis - fly,Apoptosis - multiple species,Non-alcoholic fatty liver disease (NAFLD),Alzheimer''s disease,Parkinson''s disease,Amyotrophic lateral sclerosis (ALS),Huntington''s disease,Legionellosis,Toxoplasmosis,Tuberculosis,Hepatitis B,Influenza A,Herpes simplex infection,Pathways in cancer,Colorec…	Electron carrier protein. The oxidized form of the cytochrome c heme group can accept an electron from the heme group of the cytochrome c1 subunit of cytochrome reductase. Cytochrome c then transfers this electron to the cytochrome oxidase complex, the final protein carrier in the mitochondrial electron-transport chain	K08738	CYC; cytochrome c	K08738	CYC; cytochrome c	Mitochondrial	cyto 15.5, mito 12, cyto_nucl 10	Cytoplasm	Soluble	nucleus_or_cytosol	_	0	0	0	N
Host_DN39178_c3_g3_i7::g.143124	m.143124 ORF type:complete len:131 (+) TRINITY_DN39178_c3_g3_i7:1684-2076(+) Cytochrome c, testis-specific OS=Xenopus laevis GN=cyct PE=3 SV=3	Respiratory chain		X (Respiratory chain)	0.02921	0.0159733	0.093676	0.0144622	0.0368205	0.00717068	0.012779	0.00724357	0.0694463	0.00874686	0.017135	0.00509446	0	0	0	-1	0	0	0	0	0	Cytochrome c,PF00034.19	0009055; 0020037	0	K08738	CYC; cytochrome c	0	0	Sulfur metabolism,Platinum drug resistance,Two-component system,p53 signaling pathway,Apoptosis,Apoptosis - fly,Apoptosis - multiple species,Non-alcoholic fatty liver disease (NAFLD),Alzheimer''s disease,Parkinson''s disease,Amyotrophic lateral sclerosis (ALS),Huntington''s disease,Legionellosis,Toxoplasmosis,Tuberculosis,Hepatitis B,Influenza A,Herpes simplex infection,Pathways in cancer,Colorec…	Electron carrier protein. The oxidized form of the cytochrome c heme group can accept an electron from the heme group of the cytochrome c1 subunit of cytochrome reductase. Cytochrome c then transfers this electron to the cytochrome oxidase complex, the final protein carrier in the mitochondrial electron-transport chain	K08738	CYC; cytochrome c	K08738	CYC; cytochrome c	Cytoplasmic	cyto 22.5, cyto_nucl 15, nucl 6.5	Cytoplasm	Soluble	nucleus_or_cytosol	_	0	0	0	N
Host_DN39178_c3_g3_i7::g.143126	m.143126 ORF type:complete len:112 (+) TRINITY_DN39178_c3_g3_i7:4150-4485(+) Cytochrome c iso-1/iso-2 OS=Cyprinus carpio GN=cyc PE=1 SV=3	Respiratory chain		X (Respiratory chain)	0.00940915	0.00940915	0.0353631	0.0069528	0.0247036	0.00865537	0	0	0.00827238	0.00827238	0.0107971	0.00565573	0	0	0	0	0	0	0	0	0	Cytochrome c,PF00034.19	0009055; 0020037	0	K08738	CYC; cytochrome c	0	0	Sulfur metabolism,Platinum drug resistance,Two-component system,p53 signaling pathway,Apoptosis,Apoptosis - fly,Apoptosis - multiple species,Non-alcoholic fatty liver disease (NAFLD),Alzheimer''s disease,Parkinson''s disease,Amyotrophic lateral sclerosis (ALS),Huntington''s disease,Legionellosis,Toxoplasmosis,Tuberculosis,Hepatitis B,Influenza A,Herpes simplex infection,Pathways in cancer,Colorec…	Electron carrier protein. The oxidized form of the cytochrome c heme group can accept an electron from the heme group of the cytochrome c1 subunit of cytochrome reductase. Cytochrome c then transfers this electron to the cytochrome oxidase complex, the final protein carrier in the mitochondrial electron-transport chain	K08738	CYC; cytochrome c	K08738	CYC; cytochrome c	Mitochondrial	cyto 21, cyto_nucl 15.5, nucl 6, mito 3	Mitochondrion	Soluble	nucleus_or_cytosol	_	0	0	0	N
Host_DN41401_c1_g5_i12::g.119160	m.119160 ORF type:5prime_partial len:543 (+) TRINITY_DN41401_c1_g5_i12:1-1629(+) Succinate dehydrogenase [ubiquinone] flavoprotein subunit B, mitochondrial OS=Xenopus laevis GN=sdha-b PE=2 SV=1	Respiratory chain + TCA		X (Respiratory chain)	0.0800841	0.0414593	0.208156	0.0120714	0.147815	0.0121424	0.0360405	0.0360405	0.188379	0.0344921	0.0904011	0.0049759	0	0	0	-1	0	0	0	0	0	FAD binding domain,PF00890.22	0	sdhA_forward: succinate dehydrogenase, flavoprotein subunit,TIGR01816	K00234	SDHA, SDH1; succinate dehydrogenase (ubiquinone) flavoprotein subunit [EC:1.3.5.1]	1.3.5.1	8177	Citrate cycle (TCA cycle),Oxidative phosphorylation,Carbon metabolism,Non-alcoholic fatty liver disease (NAFLD),Alzheimer''s disease,Parkinson''s disease,Huntington''s disease	Succinate DeHydrogenase	K00234	SDHA; succinate dehydrogenase (ubiquinone) flavoprotein subunit [EC:1.3.5.1]	K00234	SDHA; succinate dehydrogenase (ubiquinone) flavoprotein subunit [EC:1.3.5.1]	Mitochondrial	mito 20, pero 4, cyto 3.5, extr 3, cyto_nucl 3	Mitochondrion	Soluble	nucleus_or_cytosol	_	0	0	0	N
Host_DN35327_c1_g1_i1::g.190701	m.190701 ORF type:5prime_partial len:168 (-) TRINITY_DN35327_c1_g1_i1:509-1012(-) Succinate dehydrogenase [ubiquinone] cytochrome b small subunit, mitochondrial OS=Mus musculus GN=Sdhd PE=1 SV=2	Respiratory chain + TCA		X (Respiratory chain)	0	0	0.00860146	0.00445406	0.0222544	0.00200664	0	0	0.018594	0.00544163	0.0118681	0.00259364	-1	-1	0	-1	-1	0	0	0	0	CybS, succinate dehydrogenase cytochrome B small subunit,PF05328.10	0	0	0	0	0	0	0	succinate dehydrogenase	K00237	SDHD; succinate dehydrogenase (ubiquinone) membrane anchor subunit	K00237	SDHD; succinate dehydrogenase (ubiquinone) membrane anchor subunit	PlasmaMembrane	plas 28, mito 4	Mitochondrion	Membrane	mitochondria	M	2	2	0	N
Host_DN38851_c0_g2_i4::g.54186	m.54186 ORF type:complete len:282 (+) TRINITY_DN38851_c0_g2_i4:59-904(+) Succinate dehydrogenase [ubiquinone] iron-sulfur subunit, mitochondrial OS=Homo sapiens GN=SDHB PE=1 SV=3	Respiratory chain + TCA		X (Respiratory chain)	0.0908075	0.0155202	0.101442	0.0192565	0.0978366	0.00236582	0.0656827	0.0120296	0.0878255	0.0149225	0.0678216	0.00904427	0	0	0	0	0	0	0	0	0	4Fe-4S dicluster domain,PF13183.4	0	dhsB: succinate dehydrogenase and fumarate reductase iron-sulfur protein,TIGR00384	K00235	SDHB, SDH2; succinate dehydrogenase (ubiquinone) iron-sulfur subunit [EC:1.3.5.1]	1.3.5.1	8177	Citrate cycle (TCA cycle),Oxidative phosphorylation,Carbon metabolism,Non-alcoholic fatty liver disease (NAFLD),Alzheimer''s disease,Parkinson''s disease,Huntington''s disease	succinate dehydrogenase	K00235	SDHB; succinate dehydrogenase (ubiquinone) iron-sulfur subunit [EC:1.3.5.1]	K00235	SDHB; succinate dehydrogenase (ubiquinone) iron-sulfur subunit [EC:1.3.5.1]	Mitochondrial	mito 19, extr 8, cyto 4, extr_plas 4	Mitochondrion	Soluble	mitochondria	M	0	0	0	N
Host_DN36384_c0_g1_i2::g.201930	m.201930 ORF type:complete len:171 (+) TRINITY_DN36384_c0_g1_i2:69-581(+) Succinate dehydrogenase cytochrome b560 subunit, mitochondrial OS=Cricetulus griseus GN=SDHC PE=2 SV=1	Respiratory chain + TCA		X (Respiratory chain)	0.0137333	0.00723992	0.0127058	0.00739964	0.013194	0.00129361	0	0	0.0151505	0.00323115	0	0	0	0	0	0	0	0	0	0	0	Succinate dehydrogenase/Fumarate reductase transmembrane subunit,PF01127.20	16627	succ_dehyd_cytB: succinate dehydrogenase, cytochrome b556 subunit,TIGR02970	K00236	SDHC, SDH3; succinate dehydrogenase (ubiquinone) cytochrome b560 subunit	0	0	Citrate cycle (TCA cycle),Oxidative phosphorylation,Carbon metabolism,Non-alcoholic fatty liver disease (NAFLD),Alzheimer''s disease,Parkinson''s disease,Huntington''s disease	succinate dehydrogenase, cytochrome	K00236	SDHC; succinate dehydrogenase (ubiquinone) cytochrome b560 subunit	K00236	SDHC; succinate dehydrogenase (ubiquinone) cytochrome b560 subunit	PlasmaMembrane	plas 16, mito 15	Plastid	Soluble	mitochondria	M	3	3	0	N
Host_DN38851_c0_g2_i2::g.54181	m.54181 ORF type:complete len:203 (+) TRINITY_DN38851_c0_g2_i2:59-667(+) Succinate dehydrogenase [ubiquinone] iron-sulfur subunit, mitochondrial OS=Homo sapiens GN=SDHB PE=1 SV=3	Respiratory chain + TCA		X (Respiratory chain)	0	0	0	0	0.0547273	0.0273643	0	0	0	0	0.0245102	0.0245102	0	0	0	0	0	0	0	0	0	2Fe-2S iron-sulfur cluster binding domain,PF13085.4	0009055; 0051536	dhsB: succinate dehydrogenase and fumarate reductase iron-sulfur protein,TIGR00384	K00235	SDHB, SDH2; succinate dehydrogenase (ubiquinone) iron-sulfur subunit [EC:1.3.5.1]	1.3.5.1	8177	Citrate cycle (TCA cycle),Oxidative phosphorylation,Carbon metabolism,Non-alcoholic fatty liver disease (NAFLD),Alzheimer''s disease,Parkinson''s disease,Huntington''s disease	succinate dehydrogenase	K00235	SDHB; succinate dehydrogenase (ubiquinone) iron-sulfur subunit [EC:1.3.5.1]	K00235	SDHB; succinate dehydrogenase (ubiquinone) iron-sulfur subunit [EC:1.3.5.1]	Mitochondrial	mito 22, cyto 5, extr 3	Mitochondrion	Soluble	mitochondria	M	0	0	0	N
Host_DN38659_c2_g1_i2::g.7943	m.7943 ORF type:complete len:161 (+) TRINITY_DN38659_c2_g1_i2:103-585(+) Succinate dehydrogenase [ubiquinone] cytochrome b small subunit B, mitochondrial OS=Danio rerio GN=sdhdb PE=2 SV=1	Respiratory chain + TCA		X (Respiratory chain)	0	0	0.0166588	0.00842955	0.00906579	0.00464434	0.000897701	0.000897701	0.0202168	0.00269091	0.0046048	0.00243663	-1	0	0	0	0	0	0	0	0	CybS, succinate dehydrogenase cytochrome B small subunit,PF05328.10	0	0	0	0	0	0	0	succinate dehydrogenase	K00237	SDHD; succinate dehydrogenase (ubiquinone) membrane anchor subunit	K00237	SDHD; succinate dehydrogenase (ubiquinone) membrane anchor subunit	PlasmaMembrane	mito 27, plas 3	Mitochondrion	Membrane	mitochondria	M	2	1	0	N
Host_DN41401_c1_g5_i5::g.119143	m.119143 ORF type:5prime_partial len:672 (+) TRINITY_DN41401_c1_g5_i5:1-2016(+) Succinate dehydrogenase [ubiquinone] flavoprotein subunit, mitochondrial OS=Drosophila melanogaster GN=SdhA PE=2 SV=3	Respiratory chain + TCA		X (Respiratory chain)	0.23247	0.0217896	0.268354	0.0223336	0.204711	0.0156982	0.14984	0.0363747	0.24179	0.0342898	0.132002	0.00760247	-1	0	0	0	0	0	0	0	0	Fumarate reductase flavoprotein C-term,PF02910.18	0016491; 0055114	sdhA_forward: succinate dehydrogenase, flavoprotein subunit,TIGR01816	K00234	SDHA, SDH1; succinate dehydrogenase (ubiquinone) flavoprotein subunit [EC:1.3.5.1]	1.3.5.1	8177	Citrate cycle (TCA cycle),Oxidative phosphorylation,Carbon metabolism,Non-alcoholic fatty liver disease (NAFLD),Alzheimer''s disease,Parkinson''s disease,Huntington''s disease	Succinate DeHydrogenase	K00234	SDHA; succinate dehydrogenase (ubiquinone) flavoprotein subunit [EC:1.3.5.1]	K00234	SDHA; succinate dehydrogenase (ubiquinone) flavoprotein subunit [EC:1.3.5.1]	Mitochondrial	mito 21.5, cyto_mito 13.5, cyto 4.5, extr 3	Mitochondrion	Soluble	nucleus_or_cytosol	_	0	0	0	N
Host_DN41097_c1_g1_i3::g.153794	m.153794 ORF type:5prime_partial len:566 (-) TRINITY_DN41097_c1_g1_i3:290-1987(-) Sodium-independent sulfate anion transporter OS=Mus musculus GN=Slc26a11 PE=2 SV=2	Sulfate transport		X (Sulfate transport)	0.0798608	0.0533818	0	0	0	0	0.0389116	0.0199034	0	0	0	0	1	1	0	1	0	0	0	0	0	Sulfate permease family,PF00916.18	0008272; 0015116; 0016021	0	K14708	SLC26A11; solute carrier family 26 (sodium-independent sulfate anion transporter), member 11	0	0008271; 0015301	0	sulfate transporter	K14708	SLC26A11; solute carrier family 26 (sodium-independent sulfate anion transporter), member 11	K14708	SLC26A11; solute carrier family 26 (sodium-independent sulfate anion transporter), member 11	PlasmaMembrane	plas 32	Plastid	Soluble	secretory_pathway	S	9	9	0	N
Host_DN41097_c1_g1_i7::g.153798	m.153798 ORF type:5prime_partial len:561 (-) TRINITY_DN41097_c1_g1_i7:1988-3670(-) Sodium-independent sulfate anion transporter OS=Homo sapiens GN=SLC26A11 PE=2 SV=2	Sulfate transport		X (Sulfate transport)	0.181707	0.0519773	0	0	0	0	0.0627067	0.0194945	0	0	0	0	1	1	0	1	1	0	0	0	0	Sulfate permease family,PF00916.18	0008272; 0015116; 0016021	0	K14708	SLC26A11; solute carrier family 26 (sodium-independent sulfate anion transporter), member 11	0	0008271; 0015301	0	sulfate transporter	K14708	SLC26A11; solute carrier family 26 (sodium-independent sulfate anion transporter), member 11	K14708	SLC26A11; solute carrier family 26 (sodium-independent sulfate anion transporter), member 11	PlasmaMembrane	plas 32	Plastid	Soluble	secretory_pathway	S	9	9	0	N
Host_DN41097_c1_g4_i1::g.153799	m.153799 ORF type:3prime_partial len:142 (+) TRINITY_DN41097_c1_g4_i1:224-646(+) Sodium-independent sulfate anion transporter OS=Mus musculus GN=Slc26a11 PE=2 SV=2	Sulfate transport		X (Sulfate transport)	0.0380079	0.0144813	0	0	0	0	0.0177796	0.00278416	0	0	0	0	0	0	0	0	0	0	0	0	0	Sulfate permease family,PF00916.18	0008272; 0015116; 0016021	0	K14708	SLC26A11; solute carrier family 26 (sodium-independent sulfate anion transporter), member 11	0	0008271; 0015301	0	0	0	0	0	0	Extracellular	cyto 16.5, extr 12, cyto_nucl 9.5	Cytoplasm	Membrane	nucleus_or_cytosol	_	0	0	0	N
Host_DN10259_c0_g1_i1::g.6226	m.6226 ORF type:complete len:182 (-) TRINITY_DN10259_c0_g1_i1:1950-2495(-) Putative universal stress protein SAOUHSC_01819 OS=Staphylococcus aureus (strain NCTC 8325) GN=SAOUHSC_01819 PE=3 SV=1	Universal stress proteins		X (Universal stress proteins)	0	0	0	0	0	0	0.00463219	0.00231879	0	0	0	0	0	0	0	0	0	0	0	0	0	Universal stress protein family,PF00582.24	6950	0	K06149	uspA; universal stress protein A	0	0	0	Universal stress protein	0	0	0	0	Cytoplasmic	cyto 20.5, cyto_nucl 12, mito 9	Cytoplasm	Soluble	nucleus_or_cytosol	_	0	0	0	N
Host_DN28887_c0_g1_i1::g.177987	m.177987 ORF type:complete len:186 (+) TRINITY_DN28887_c0_g1_i1:759-1316(+) Universal stress protein Slr1101 OS=Synechocystis sp. (strain PCC 6803 / Kazusa) GN=slr1101 PE=3 SV=1	Universal stress proteins		X (Universal stress proteins)	0	0	0.00221434	0.00110745	0	0	0	0	0	0	0	0	0	0	0	0	0	0	0	0	0	Universal stress protein family,PF00582.24	6950	0	0	0	0	0	0	Universal stress protein	0	0	0	0	Cytoplasmic	cyto 19, mito 6, pero 3, E.R._mito 3, mito_nucl 3	Plastid	Soluble	nucleus_or_cytosol	_	0	0	0	N
Host_DN29160_c0_g1_i1::g.146946	m.146946 ORF type:complete len:159 (-) TRINITY_DN29160_c0_g1_i1:1472-1948(-) Universal stress protein in QAH/OAS sulfhydrylase 3'region OS=Thermus aquaticus PE=3 SV=1	Universal stress proteins		X (Universal stress proteins)	0.339564	0.103807	0	0	0	0	0.189312	0.049706	0	0	0	0	1	1	0	1	1	0	0	0	0	Universal stress protein family,PF00582.24	6950	0	0	0	0	0	0	Universal stress protein	0	0	0	0	Nuclear	cyto 13, cyto_nucl 9, cysk 9, extr 6	Plastid	Soluble	nucleus_or_cytosol	_	0	0	0	N
Host_DN34391_c0_g3_i1::g.209918	m.209918 ORF type:complete len:151 (+) TRINITY_DN34391_c0_g3_i1:139-591(+) Universal stress protein Sll1388 OS=Synechocystis sp. (strain PCC 6803 / Kazusa) GN=sll1388 PE=3 SV=1	Universal stress proteins		X (Universal stress proteins)	0.726557	0.1667	0	0	0	0	0.620038	0.1674	0	0	0	0	1	1	0	1	1	0	0	0	0	Universal stress protein family,PF00582.24	6950	0	0	0	0	0	0	Universal stress protein	0	0	0	0	Cytoplasmic	extr 8, cyto 7.5, cyto_nucl 7.5, mito 7, nucl 6.5	Cytoplasm	Soluble	nucleus_or_cytosol	_	0	0	0	N
Host_DN35448_c0_g1_i1::g.62225	m.62225 ORF type:complete len:163 (+) TRINITY_DN35448_c0_g1_i1:115-603(+) Universal stress protein in QAH/OAS sulfhydrylase 3'region OS=Thermus aquaticus PE=3 SV=1	Universal stress proteins		X (Universal stress proteins)	0.282515	0.0655413	0.0140052	0.00178402	0.0224328	0.00301526	0.232116	0.0677926	0.00883736	0.000839429	0.0198528	0.00108721	1	1	0	1	1	-1	0	0	0	Universal stress protein family,PF00582.24	6950	0	0	0	0	0	0	Universal stress protein	0	0	0	0	Cytoplasmic	cyto 23.5, cyto_nucl 15.5, nucl 4.5	Cytoplasm	Soluble	nucleus_or_cytosol	_	0	0	0	N
Host_DN36908_c1_g8_i9::g.172252	m.172252 ORF type:complete len:157 (-) TRINITY_DN36908_c1_g8_i9:350-820(-) Universal stress protein Sll1388 OS=Synechocystis sp. (strain PCC 6803 / Kazusa) GN=sll1388 PE=3 SV=1	Universal stress proteins		X (Universal stress proteins)	0.0597264	0.0138247	0.023699	0.00395923	0.00115722	0.00115722	0.0939227	0.0149059	0.0374708	0.0108618	0.00705282	0.00393458	0	1	1	1	1	1	0	0	0	Universal stress protein family,PF00582.24	6950	0	0	0	0	0	0	Universal stress protein	0	0	0	0	Cytoplasmic	cysk 19, cyto_nucl 5, nucl 4.5, cyto 4.5, extr 4	Cytoplasm	Soluble	nucleus_or_cytosol	_	0	0	0	N
Host_DN37139_c0_g1_i3::g.64223	m.64223 ORF type:complete len:111 (+) TRINITY_DN37139_c0_g1_i3:1471-1803(+) Universal stress protein Slr1101 OS=Synechocystis sp. (strain PCC 6803 / Kazusa) GN=slr1101 PE=3 SV=1	Universal stress proteins		X (Universal stress proteins)	0	0	0	0	0	0	0.0133128	0.00670852	0	0	0	0	0	0	0	0	0	0	0	0	0	Universal stress protein family,PF00582.24	6950	0	0	0	0	0	0	0	0	0	0	0	Cytoplasmic	cyto 19.5, cyto_nucl 13, mito 8, nucl 3.5	Extracellular	Soluble	secretory_pathway	S	0	0	Y	N
Host_DN31496_c0_g1_i2::g.213966	m.213966 ORF type:complete len:158 (-) TRINITY_DN31496_c0_g1_i2:943-1416(-) Universal stress protein Sll1388 OS=Synechocystis sp. (strain PCC 6803 / Kazusa) GN=sll1388 PE=3 SV=1	Universal stress proteins		X (Universal stress proteins)	0	0	0	0	0	0	0	0	0	0	0.00687134	0.00438161	0	0	0	0	0	0	0	0	0	Universal stress protein family,PF00582.24	6950	0	0	0	0	0	0	Universal stress protein	0	0	0	0	Cytoplasmic	cysk 20, cyto 7, nucl 2	Plastid	Soluble	nucleus_or_cytosol	_	0	0	0	N
Host_DN32880_c0_g5_i2::g.98073	m.98073 ORF type:complete len:225 (+) TRINITY_DN32880_c0_g5_i2:185-859(+) Universal stress protein A-like protein OS=Arabidopsis thaliana GN=At3g01520 PE=1 SV=2	Universal stress proteins		X (Universal stress proteins)	0	0	0	0	0.00526042	0.00265582	0	0	0	0	0.00621942	0.00167199	0	0	0	0	0	0	0	0	0	Universal stress protein family,PF00582.24	6950	0	0	0	0	0	0	0	0	0	0	0	Cytoplasmic	cyto 23, nucl 5, extr 4	Plastid	Soluble	nucleus_or_cytosol	_	0	0	0	N
Host_DN32963_c0_g2_i1::g.192544	m.192544 ORF type:complete len:157 (-) TRINITY_DN32963_c0_g2_i1:1447-1917(-) Universal stress protein Sll1388 OS=Synechocystis sp. (strain PCC 6803 / Kazusa) GN=sll1388 PE=3 SV=1	Universal stress proteins		X (Universal stress proteins)	0	0	0.0106472	0.00703649	0.00465587	0.00308723	0.0248814	0.0136432	0.0128418	0.00351942	0.00791908	0.000790361	0	0	0	0	0	0	0	0	0	Universal stress protein family,PF00582.24	6950	0	0	0	0	0	0	Universal stress protein	0	0	0	0	Cytoplasmic	cyto_nucl 15.5, cyto 15, nucl 10, extr 3, pero 3	Cytoplasm	Soluble	nucleus_or_cytosol	_	0	0	0	N
Host_DN37077_c3_g1_i1::g.156723	m.156723 ORF type:complete len:163 (+) TRINITY_DN37077_c3_g1_i1:155-643(+) Universal stress protein Sll1388 OS=Synechocystis sp. (strain PCC 6803 / Kazusa) GN=sll1388 PE=3 SV=1	Universal stress proteins		X (Universal stress proteins)	0.00807957	0.00507726	0.0667562	0.00330274	0.0305242	0.0090041	0.0325862	0.0036844	0.0765743	0.0055027	0.0432337	0.00829855	-1	-1	0	0	0	0	-1	0	0	Universal stress protein family,PF00582.24	6950	0	0	0	0	0	0	Universal stress protein	0	0	0	0	Cytoplasmic	cyto 15, mito 7, extr 6, nucl 2	Plastid	Soluble	nucleus_or_cytosol	_	0	0	0	N
Host_DN38972_c0_g1_i5::g.74489	m.74489 ORF type:complete len:136 (+) TRINITY_DN38972_c0_g1_i5:106-513(+) Universal stress protein MJ0577 OS=Methanocaldococcus jannaschii (strain ATCC 43067 / DSM 2661 / JAL-1 / JCM 10045 / NBRC 100440) GN=MJ0577 PE=1 SV=1	Universal stress proteins		X (Universal stress proteins)	0	0	0	0	0.0215601	0.00676835	0	0	0	0	0.0238916	0.00132349	0	-1	-1	0	-1	-1	0	0	0	Universal stress protein family,PF00582.24	6950	0	0	0	0	0	0	Universal stress protein	0	0	0	0	Cytoplasmic	cyto 15.5, mito 12, cyto_nucl 9.5, nucl 2.5	Cytoplasm	Soluble	nucleus_or_cytosol	_	0	0	0	N
Host_DN35108_c0_g5_i1::g.23358	m.23358 ORF type:complete len:158 (+) TRINITY_DN35108_c0_g5_i1:164-637(+) Universal stress protein in QAH/OAS sulfhydrylase 3'region OS=Thermus aquaticus PE=3 SV=1	Universal stress proteins		X (Universal stress proteins)	0	0	0.00397511	0.00397511	0	0	0	0	0.00863994	0.00469455	0	0	0	0	0	0	0	0	0	0	0	Universal stress protein family,PF00582.24	6950	0	0	0	0	0	0	Universal stress protein	0	0	0	0	Cytoplasmic	cyto 18.5, cyto_nucl 12, nucl 4.5, mito 4, extr 3	Cytoplasm	Soluble	nucleus_or_cytosol	_	0	0	0	N
Host_DN38796_c0_g2_i10::g.111167	m.111167 ORF type:complete len:151 (-) TRINITY_DN38796_c0_g2_i10:1251-1703(-) Universal stress protein A-like protein OS=Arabidopsis thaliana GN=At3g01520 PE=1 SV=2	Universal stress proteins		X (Universal stress proteins)	0.0868777	0.0166848	0.0733627	0.00765132	0.0877496	0.0058692	0.0933129	0.050016	0.0939069	0.00387126	0.0776175	0.0102481	0	0	0	0	0	0	0	0	0	Universal stress protein family,PF00582.24	6950	0	0	0	0	0	0	Universal stress protein	0	0	0	0	Cytoplasmic	cyto 19, extr 5, mito 3, nucl 2, mito_pero 2	Cytoplasm	Soluble	nucleus_or_cytosol	_	0	0	0	N
Host_DN40694_c0_g1_i5::g.88730	m.88730 ORF type:complete len:180 (+) TRINITY_DN40694_c0_g1_i5:3394-3933(+) Universal stress protein Slr1101 OS=Synechocystis sp. (strain PCC 6803 / Kazusa) GN=slr1101 PE=3 SV=1	Universal stress proteins		X (Universal stress proteins)	0.0051228	0.0051228	0	0	0	0	0	0	0	0	0	0	0	0	0	0	0	0	0	0	0	Universal stress protein family,PF00582.24	6950	0	0	0	0	0	0	Universal stress protein	0	0	0	0	Cytoplasmic	mito 16, cyto 12.5, cyto_nucl 7	Cytoplasm	Soluble	nucleus_or_cytosol	_	0	0	0	N
Host_DN22834_c0_g1_i1::g.614	m.614 ORF type:5prime_partial len:169 (+) TRINITY_DN22834_c0_g1_i1:2-508(+) No hit	Universal stress proteins		X (Universal stress proteins)	0	0	0	0	0	0	0	0	0	0	0.00349773	0.00174889	0	0	0	0	0	0	0	0	0	Universal stress protein family,PF00582.24	6950	0	0	0	0	0	0	0	0	0	0	0	Mitochondrial	mito 17.5, cyto_mito 11.5, cyto_nucl 6.83333, nucl 6.5, cyto 4	Plastid	Soluble	nucleus_or_cytosol	M	0	0	0	N
Host_DN31011_c0_g1_i1::g.27230	m.27230 ORF type:complete len:475 (-) TRINITY_DN31011_c0_g1_i1:2390-3814(-) V-type proton ATPase subunit H OS=Manduca sexta PE=2 SV=1	ATPase	V-type ATPase subunit	X (V-type ATPase)	0.00248444	0.00248444	0.0544817	0.00142395	0.0043012	0.000287035	0.00352123	0.00181124	0.0290635	0.00332189	0.00397412	0.000764751	-1	0	1	-1	0	1	0	0	0	V-ATPase subunit H,PF03224.12	0	0	K02144	ATPeV1H; V-type H+-transporting ATPase subunit H	0	0	Oxidative phosphorylation,Lysosome,Phagosome,mTOR signaling pathway,Synaptic vesicle cycle,Vibrio cholerae infection,Epithelial cell signaling in Helicobacter pylori infection,Tuberculosis,Rheumatoid arthritis	subunit (H	K02144	ATPeV1H; V-type H+transporting ATPase subunit H	K02144	ATPeV1H; V-type H+transporting ATPase subunit H	Nuclear	cyto 15.5, cysk 11, cyto_nucl 10, nucl 3.5	Cytoplasm	Soluble	nucleus_or_cytosol	_	0	0	0	N
Host_DN34069_c0_g2_i2::g.97092	m.97092 ORF type:3prime_partial len:148 (+) TRINITY_DN34069_c0_g2_i2:3-443(+) V-type proton ATPase subunit B, brain isoform OS=Rattus norvegicus GN=Atp6v1b2 PE=1 SV=1	ATPase	V-type ATPase subunit	X (V-type ATPase)	0.0616673	0.0158666	0.345999	0.00921291	0.0395805	0.00708273	0.0397137	0.00590633	0.19482	0.00922337	0.0438361	0.00794712	-1	0	1	-1	0	1	0	0	0	ATP synthase alpha/beta family, beta-barrel domain,PF02874.21	0015992; 0046034	0	K02147	ATPeV1B, ATP6B; V-type H+-transporting ATPase subunit B	0	0	Oxidative phosphorylation,Phagosome,mTOR signaling pathway,Synaptic vesicle cycle,Collecting duct acid secretion,Vibrio cholerae infection,Epithelial cell signaling in Helicobacter pylori infection,Rheumatoid arthritis	Produces ATP from ADP in the presence of a proton gradient across the membrane. The V-type beta chain is a regulatory subunit (By similarity)	K02147	ATPeV1B; V-type H+transporting ATPase subunit B	K02147	ATPeV1B; V-type H+transporting ATPase subunit B	Cytoplasmic	cyto 12, extr 10, cyto_nucl 8.5, mito 7	Cytoplasm	Soluble	nucleus_or_cytosol	_	0	0	0	N
Host_DN34069_c0_g3_i1::g.97093	m.97093 ORF type:5prime_partial len:371 (-) TRINITY_DN34069_c0_g3_i1:1089-2201(-) V-type proton ATPase subunit B OS=Drosophila melanogaster GN=Vha55 PE=2 SV=1	ATPase	V-type ATPase subunit	X (V-type ATPase)	0.0107379	0.00539028	0.1798	0.0136004	0.016486	0.00204236	0.0109226	0.00416681	0.110569	0.00987958	0.0153153	0.000229304	-1	0	1	-1	0	1	0	0	0	ATP synthase alpha/beta family, nucleotide-binding domain,PF00006.23	5524	0	K02147	ATPeV1B, ATP6B; V-type H+-transporting ATPase subunit B	0	0	Oxidative phosphorylation,Phagosome,mTOR signaling pathway,Synaptic vesicle cycle,Collecting duct acid secretion,Vibrio cholerae infection,Epithelial cell signaling in Helicobacter pylori infection,Rheumatoid arthritis	Produces ATP from ADP in the presence of a proton gradient across the membrane. The V-type beta chain is a regulatory subunit (By similarity)	K02147	ATPeV1B; V-type H+transporting ATPase subunit B	K02147	ATPeV1B; V-type H+transporting ATPase subunit B	Chloroplast	cysk 30	Lysosome/Vacuole	Soluble	nucleus_or_cytosol	_	0	0	0	N
Host_DN35624_c0_g1_i3::g.60751	m.60751 ORF type:complete len:349 (+) TRINITY_DN35624_c0_g1_i3:65-1111(+) V-type proton ATPase subunit d OS=Manduca sexta PE=2 SV=1	ATPase	V-type ATPase subunit	X (V-type ATPase)	0.00458219	0.00260035	0.040765	0.00324281	0.0018237	0.000940807	0.00225632	0.00225632	0.0207312	0.00291799	0.00275781	0.000782421	-1	0	1	-1	0	0	0	0	0	ATP synthase (C/AC39) subunit,PF01992.14	0	0	K02146	ATPeV0D, ATP6D; V-type H+-transporting ATPase subunit d	0	0	Oxidative phosphorylation,Lysosome,Phagosome,Synaptic vesicle cycle,Collecting duct acid secretion,Vibrio cholerae infection,Epithelial cell signaling in Helicobacter pylori infection,Tuberculosis,Viral carcinogenesis,Rheumatoid arthritis	ATP synthase, subunit	K02146	ATPeV0D; V-type H+transporting ATPase subunit d	K02146	ATPeV0D; V-type H+transporting ATPase subunit d	Cytoplasmic	cysk 26, cyto 4.5, cyto_nucl 3.5	Lysosome/Vacuole	Soluble	nucleus_or_cytosol	_	0	0	0	N
Host_DN35674_c0_g1_i2::g.60126	m.60126 ORF type:complete len:622 (-) TRINITY_DN35674_c0_g1_i2:516-2381(-) V-type proton ATPase catalytic subunit A OS=Manduca sexta GN=VHAA PE=2 SV=1	ATPase	V-type ATPase subunit	X (V-type ATPase)	0.0166109	0.000339401	0.230671	0.00705991	0.0148107	0.000333448	0.0220954	0.00526882	0.125742	0.0112143	0.0183388	0.00356825	-1	0	1	-1	0	1	-1	1	0	ATPsynthase alpha/beta subunit N-term extension,PF16886.3	0	V-ATPase_V1_A: V-type ATPase, A subunit,TIGR01042	K02145	ATPeV1A, ATP6A; V-type H+-transporting ATPase subunit A [EC:3.6.3.14]	3.6.3.14	46961	Oxidative phosphorylation,Phagosome,mTOR signaling pathway,Synaptic vesicle cycle,Collecting duct acid secretion,Vibrio cholerae infection,Epithelial cell signaling in Helicobacter pylori infection,Rheumatoid arthritis	Produces ATP from ADP in the presence of a proton gradient across the membrane. The V-type alpha chain is a catalytic subunit (By similarity)	K02145	ATPeV1A; V-type H+transporting ATPase subunit A [EC:3.6.3.14]	K02145	ATPeV1A; V-type H+transporting ATPase subunit A [EC:3.6.3.14]	Cytoplasmic	nucl 14, cyto_nucl 14, cyto 10, extr 3, golg 3	Cytoplasm	Soluble	nucleus_or_cytosol	_	0	0	0	N
Host_DN37023_c1_g3_i3::g.157004	m.157004 ORF type:complete len:227 (+) TRINITY_DN37023_c1_g3_i3:379-1059(+) V-type proton ATPase subunit E OS=Manduca sexta GN=VHA26 PE=2 SV=1	ATPase	V-type ATPase subunit	X (V-type ATPase)	0.0510222	0.0136425	0.237771	0.00654812	0.0292986	0.00175583	0.0241632	0.00577859	0.133217	0.00901069	0.0320995	0.00188818	-1	0	1	-1	0	1	0	0	0	ATP synthase (E/31 kDa) subunit,PF01991.16	0015991; 0033178; 0046961	0	K02150	ATPeV1E, ATP6E; V-type H+-transporting ATPase subunit E	0	0	Oxidative phosphorylation,Phagosome,mTOR signaling pathway,Synaptic vesicle cycle,Collecting duct acid secretion,Vibrio cholerae infection,Epithelial cell signaling in Helicobacter pylori infection,Rheumatoid arthritis	Produces ATP from ADP in the presence of a proton gradient across the membrane (By similarity)	K02150	ATPeV1E; V-type H+transporting ATPase subunit E	K02150	ATPeV1E; V-type H+transporting ATPase subunit E	Cytoplasmic	cyto 26.5, cyto_pero 15, pero 2.5	Cytoplasm	Soluble	nucleus_or_cytosol	_	0	0	0	N
Host_DN37040_c0_g1_i1::g.156374	m.156374 ORF type:complete len:386 (-) TRINITY_DN37040_c0_g1_i1:1572-2729(-) V-type proton ATPase subunit C 1-A OS=Danio rerio GN=atp6v1c1a PE=2 SV=1	ATPase	V-type ATPase subunit	X (V-type ATPase)	0	0	0.0561648	0.00224201	0.00653109	0.000176911	0.00261149	0.00261149	0.0396193	0.00407759	0.00652426	0.00169797	-1	-1	1	-1	-1	1	0	0	0	V-ATPase subunit C,PF03223.13	0015078; 0015991; 0033180	0	K02148	ATPeV1C, ATP6C; V-type H+-transporting ATPase subunit C	0	0	Oxidative phosphorylation,Phagosome,mTOR signaling pathway,Synaptic vesicle cycle,Collecting duct acid secretion,Vibrio cholerae infection,Epithelial cell signaling in Helicobacter pylori infection,Rheumatoid arthritis	ATP hydrolysis coupled proton transport	K02148	ATPeV1C; V-type H+transporting ATPase subunit C	K02148	ATPeV1C; V-type H+transporting ATPase subunit C	Cytoplasmic	cyto 22.5, cyto_nucl 14.8333, cyto_pero 14.8333, pero 5.5	Plastid	Soluble	nucleus_or_cytosol	_	0	0	0	N
Host_DN37425_c0_g1_i3::g.84048	m.84048 ORF type:5prime_partial len:277 (-) TRINITY_DN37425_c0_g1_i3:1887-2717(-) V-type proton ATPase subunit D OS=Pongo abelii GN=ATP6V1D PE=2 SV=1	ATPase	V-type ATPase subunit	X (V-type ATPase)	0	0	0.0555718	0.000987646	0.0124952	0.00181478	0.00572447	0.00572447	0.0360916	0.00353151	0.0158418	0.00135685	-1	-1	1	-1	-1	0	0	0	0	ATP synthase subunit D,PF01813.15	42626	V_ATPase_subD: V-type ATPase, D subunit,TIGR00309	K02149	ATPeV1D, ATP6M; V-type H+-transporting ATPase subunit D	0	0	Oxidative phosphorylation,Phagosome,mTOR signaling pathway,Synaptic vesicle cycle,Collecting duct acid secretion,Vibrio cholerae infection,Epithelial cell signaling in Helicobacter pylori infection,Rheumatoid arthritis	Produces ATP from ADP in the presence of a proton gradient across the membrane (By similarity)	K02149	ATPeV1D; V-type H+transporting ATPase subunit D	K02149	ATPeV1D; V-type H+transporting ATPase subunit D	Mitochondrial	mito 23, cyto_nucl 5.5, nucl 4.5, cyto 3.5	Mitochondrion	Membrane	mitochondria	M	0	0	0	N
Host_DN38106_c1_g2_i4::g.132665	m.132665 ORF type:5prime_partial len:131 (+) TRINITY_DN38106_c1_g2_i4:1-393(+) V-type proton ATPase subunit G OS=Manduca sexta PE=3 SV=1	ATPase	V-type ATPase subunit	X (V-type ATPase)	0.0366849	0.0153325	0.188212	0.023313	0.0207361	0.000180933	0.0192884	0.00974452	0.11513	0.019473	0.0278286	0.00336093	-1	0	1	-1	0	1	0	0	0	Vacuolar (H+)-ATPase G subunit,PF03179.13	0	V_ATP_synt_G: V-type ATPase, G subunit,TIGR01147	K02152	ATPeV1G, ATP6G; V-type H+-transporting ATPase subunit G	0	0	Oxidative phosphorylation,Phagosome,mTOR signaling pathway,Synaptic vesicle cycle,Collecting duct acid secretion,Vibrio cholerae infection,Epithelial cell signaling in Helicobacter pylori infection,Rheumatoid arthritis	ATPase, H transporting, lysosomal 13kDa, V1 subunit	K02152	ATPeV1G; V-type H+transporting ATPase subunit G	K02152	ATPeV1G; V-type H+transporting ATPase subunit G	Nuclear	nucl 23.5, cyto_nucl 14, cyto 3.5, mito 3	Plastid	Soluble	nucleus_or_cytosol	_	0	0	0	N
Host_DN38359_c2_g1_i3::g.71967	m.71967 ORF type:5prime_partial len:442 (-) TRINITY_DN38359_c2_g1_i3:1108-2433(-) V-type proton ATPase subunit S1 OS=Mus musculus GN=Atp6ap1 PE=1 SV=1	ATPase	V-type ATPase subunit	X (V-type ATPase)	0	0	0.00324519	0.0016633	0	0	0	0	0.0030289	0.0003656	0	0	0	0	0	0	0	0	0	0	0	Vacuolar ATP synthase subunit S1 (ATP6S1),PF05827.10	0	0	K03662	ATPeVS1, ATP6S1; V-type H+-transporting ATPase S1 subunit	0	0	Oxidative phosphorylation,Lysosome,Phagosome,Vibrio cholerae infection,Epithelial cell signaling in Helicobacter pylori infection,Tuberculosis,Hepatitis B,Rheumatoid arthritis	0	K03662	ATPeVS1; V-type H+transporting ATPase S1 subunit	K03662	ATPeVS1; V-type H+transporting ATPase S1 subunit	Extracellular	plas 11, pero 11, extr 6, E.R. 2, lyso 2	Cell membrane	Soluble	secretory_pathway	S	1	2	Y	Y
Host_DN41306_c1_g2_i3::g.4429	m.4429 ORF type:complete len:842 (-) TRINITY_DN41306_c1_g2_i3:1191-3716(-) V-type proton ATPase 116 kDa subunit a isoform 1 OS=Mus musculus GN=Atp6v0a1 PE=1 SV=3	ATPase	V-type ATPase subunit	X (V-type ATPase)	0	0	0.0241032	0.000564872	0.00107746	0.00053874	0.00119551	0.00119551	0.013927	0.0020463	0.00186893	0.000956116	-1	0	1	-1	0	1	0	0	0	V-type ATPase 116kDa subunit family,PF01496.17	0015078; 0015991; 0033179	0	K02154	ATPeV0A, ATP6N; V-type H+-transporting ATPase subunit a	0	0	Oxidative phosphorylation,Lysosome,Phagosome,Synaptic vesicle cycle,Collecting duct acid secretion,Vibrio cholerae infection,Epithelial cell signaling in Helicobacter pylori infection,Tuberculosis,Rheumatoid arthritis	ATPase 116 kDa subunit	K02154	ATPeV0A; V-type H+transporting ATPase subunit a	K02154	ATPeV0A; V-type H+transporting ATPase subunit a	PlasmaMembrane	plas 32	Plastid	Soluble	nucleus_or_cytosol	_	7	6	Y	N
Host_DN34069_c0_g4_i1::g.97095	m.97095 ORF type:complete len:139 (+) TRINITY_DN34069_c0_g4_i1:3-419(+) V-type proton ATPase subunit B, brain isoform OS=Rattus norvegicus GN=Atp6v1b2 PE=1 SV=1	ATPase	V-type ATPase subunit	X (V-type ATPase)	0	0	0.068855	0.068855	0	0	0	0	0	0	0	0	0	0	0	0	0	0	0	0	0	ATP synthase alpha/beta family, beta-barrel domain,PF02874.21	0015992; 0046034	0	0	0	0	0	0	0	K02147	ATPeV1B; V-type H+transporting ATPase subunit B	K02147	ATPeV1B; V-type H+transporting ATPase subunit B	Nuclear	nucl 14, cyto_nucl 10, mito 7, extr 6, cyto 4, mito_pero 4	Plastid	Soluble	nucleus_or_cytosol	_	0	0	0	N
Host_DN34119_c0_g2_i1::g.155709	m.155709 ORF type:complete len:157 (+) TRINITY_DN34119_c0_g2_i1:114-584(+) V-type proton ATPase 16 kDa proteolipid subunit OS=Homo sapiens GN=ATP6V0C PE=1 SV=1	ATPase	V-type ATPase subunit	X (V-type ATPase)	0	0	0.00329626	0.00175738	0	0	0	0	0	0	0	0	0	0	0	0	0	0	0	0	0	ATP synthase subunit C,PF00137.19	0015078; 0015991; 0033177	V_ATP_synt_C: V-type ATPase, C subunit,TIGR01100	K02155	ATPeV0C, ATP6L; V-type H+-transporting ATPase 16kDa proteolipid subunit	0	0	Oxidative phosphorylation,Lysosome,Phagosome,Synaptic vesicle cycle,Collecting duct acid secretion,Vibrio cholerae infection,Epithelial cell signaling in Helicobacter pylori infection,Tuberculosis,Rheumatoid arthritis	F(1)F(0) ATP synthase produces ATP from ADP in the presence of a proton or sodium gradient. F-type ATPases consist of two structural domains, F(1) containing the extramembraneous catalytic core and F(0) containing the membrane proton channel, linked together by a central stalk and a peripheral stalk. During catalysis, ATP synthesis in the catalytic domain of F(1) is coupled via a rotary mechanism…	K02155	ATPeV0C; V-type H+transporting ATPase 16kDa proteolipid subunit	K02155	ATPeV0C; V-type H+transporting ATPase 16kDa proteolipid subunit	PlasmaMembrane	plas 19, lyso 12	Lysosome/Vacuole	Soluble	nucleus_or_cytosol	S	4	4	0	N
Host_DN40867_c1_g2_i3::g.147682	m.147682 ORF type:3prime_partial len:342 (-) TRINITY_DN40867_c1_g2_i3:2-1024(-) Poly(ADP-ribose) glycohydrolase OS=Bos taurus GN=PARG PE=1 SV=1	(Poly)ADP-ribose metabolism	(Poly)ADP-ribose degradation		0	0	0	0	0	0	0	0	0.00107711	0.00107711	0	0	0	0	0	0	0	0	0	0	0	Poly (ADP-ribose) glycohydrolase (PARG),PF05028.12	0004649; 0005975	0	K07759	PARG; poly(ADP-ribose) glycohydrolase [EC:3.2.1.143]	3.2.1.143	4649	0	0	K07759	PARG; poly(ADP-ribose) glycohydrolase [EC:3.2.1.143]	K07759	PARG; poly(ADP-ribose) glycohydrolase [EC:3.2.1.143]	Extracellular	extr 17, cyto 4, mito 4, cyto_mito 4	Plastid	Soluble	secretory_pathway	S	1	1	0	N
Host_DN41091_c0_g1_i4::g.154102	m.154102 ORF type:5prime_partial len:349 (-) TRINITY_DN41091_c0_g1_i4:9163-10209(-) Poly(ADP-ribose) glycohydrolase ARH3 OS=Mus musculus GN=Adprhl2 PE=1 SV=1	(Poly)ADP-ribose metabolism	(Poly)ADP-ribose degradation		0.00978016	0.00531419	0.0326634	0.0123579	0.0127241	0.00358983	0.0128478	0.00219585	0.0403273	0.00222286	0.0131322	0.00258977	-1	0	0	0	0	0	0	0	0	ADP-ribosylglycohydrolase,PF03747.12	0	0	K11687	ADPRHL2; poly(ADP-ribose) glycohydrolase ARH3 [EC:3.2.1.143]	3.2.1.143	4649	0	ADP-ribosylation Crystallin J1	K11687	ADPRHL2; poly(ADP-ribose) glycohydrolase ARH3 [EC:3.2.1.143]	K11687	ADPRHL2; poly(ADP-ribose) glycohydrolase ARH3 [EC:3.2.1.143]	Cytoplasmic	mito 14, extr 8, mito_pero 8	Mitochondrion	Soluble	nucleus_or_cytosol	_	0	0	0	N
Host_DN40519_c0_g5_i11::g.40051	m.40051 ORF type:internal len:170 (-) TRINITY_DN40519_c0_g5_i11:2-508(-) Poly(ADP-ribose) glycohydrolase OS=Bos taurus GN=PARG PE=1 SV=1	(Poly)ADP-ribose metabolism	(Poly)ADP-ribose degradation		0	0	0	0	0	0	0	0	0.00166627	0.00166627	0	0	0	0	0	0	0	0	0	0	0	Poly (ADP-ribose) glycohydrolase (PARG),PF05028.12	0004649; 0005975	0	K07759	PARG; poly(ADP-ribose) glycohydrolase [EC:3.2.1.143]	3.2.1.143	4649	0	0	K07759	PARG; poly(ADP-ribose) glycohydrolase [EC:3.2.1.143]	K07759	PARG; poly(ADP-ribose) glycohydrolase [EC:3.2.1.143]	Extracellular	cyto 23.5, cyto_nucl 12.5, extr 4	Extracellular	Soluble	nucleus_or_cytosol	_	0	0	0	N
Host_DN41062_c0_g1_i7::g.152232	m.152232 ORF type:complete len:351 (+) TRINITY_DN41062_c0_g1_i7:449-1501(+) ADP-ribose pyrophosphatase, mitochondrial OS=Homo sapiens GN=NUDT9 PE=1 SV=1	(Poly)ADP-ribose metabolism	(Poly)ADP-ribose degradation		0	0	0.00529075	0.00285743	0	0	0	0	0.00658341	0.000220633	0	0	0	0	0	0	0	0	0	0	0	NUDIX domain,PF00293.26	16787	0	K13988	NUDT9; ADP-ribose pyrophosphatase [EC:3.6.1.13]	3.6.1.13	47631	Purine metabolism	nudix (nucleoside diphosphate linked moiety X)-type motif 9	K13988	NUDT9; ADP-ribose pyrophosphatase [EC:3.6.1.13]	K13988	NUDT9; ADP-ribose pyrophosphatase [EC:3.6.1.13]	Chloroplast	nucl 26, mito 4	Plastid	Soluble	secretory_pathway	S	0	0	0	N
Host_DN27459_c0_g1_i3::g.122717	m.122717 ORF type:3prime_partial len:1294 (+) TRINITY_DN27459_c0_g1_i3:122-4000(+) Poly [ADP-ribose] polymerase 4 OS=Homo sapiens GN=PARP4 PE=1 SV=3	(Poly)ADP-ribose metabolism	poly-ADP-ribose polymerase		0	0	0	0	0	0	0	0	0.000237434	0.000237434	0	0	0	0	0	0	0	0	0	0	0	von Willebrand factor type A domain,PF13768.4	0	0	K10798	PARP; poly [ADP-ribose] polymerase [EC:2.4.2.30]	2.4.2.30	3950	Base excision repair,Apoptosis,Longevity regulating pathway - worm,Apoptosis - fly	0	K10798	PARP; poly [ADP-ribose] polymerase [EC:2.4.2.30]	K10798	PARP; poly [ADP-ribose] polymerase [EC:2.4.2.30]	Nuclear	nucl 16.5, cyto_nucl 12.5, cyto 7.5, E.R._mito 4, mito 2.5, E.R. 2.5	Plastid	Soluble	nucleus_or_cytosol	_	0	0	0	N
Host_DN31109_c0_g1_i1::g.99460	m.99460 ORF type:complete len:393 (+) TRINITY_DN31109_c0_g1_i1:90-1268(+) Acetyl-CoA acetyltransferase, cytosolic OS=Homo sapiens GN=ACAT2 PE=1 SV=2	Acetyl-CoA acetyltransferase			0.0254382	0.00483657	0.019168	0.000936451	0.0120245	0.00182437	0.0127337	0.00694628	0.0154801	0.00398724	0.00270649	0.00270649	0	0	0	0	1	1	0	0	0	Thiolase, N-terminal domain,PF00108.21	0008152; 0016747	AcCoA-C-Actrans: acetyl-CoA C-acyltransferase,TIGR01930	K00626	E2.3.1.9, atoB; acetyl-CoA C-acetyltransferase [EC:2.3.1.9]	2.3.1.9	3985	Fatty acid degradation,Synthesis and degradation of ketone bodies,Valine, leucine and isoleucine degradation,Lysine degradation,Benzoate degradation,Tryptophan metabolism,Pyruvate metabolism,Glyoxylate and dicarboxylate metabolism,Propanoate metabolism,Butanoate metabolism,Carbon fixation pathways in prokaryotes,Terpenoid backbone biosynthesis,Carbon metabolism,Fatty acid metabolism,Two-component…	acetyl-coa acetyltransferase	K00626	E2.3.1.9; acetyl-CoA C-acetyltransferase [EC:2.3.1.9]	K00626	E2.3.1.9; acetyl-CoA C-acetyltransferase [EC:2.3.1.9]	Cytoplasmic	pero 13, mito_pero 11.1667, cyto 8, E.R._mito 7.16667, mito 6.5	Peroxisome	Soluble	nucleus_or_cytosol	_	0	0	0	N
Host_DN28298_c0_g1_i1::g.214275	m.214275 ORF type:complete len:295 (+) TRINITY_DN28298_c0_g1_i1:67-951(+) Acetyl-CoA acetyltransferase A, mitochondrial OS=Xenopus laevis GN=acat1-a PE=2 SV=1	Acetyl-CoA acetyltransferase			0	0	0	0	0	0	0	0	0	0	0.0198476	0.0198476	0	0	0	0	0	0	0	0	0	Thiolase, N-terminal domain,PF00108.21	0008152; 0016747	0	K00626	E2.3.1.9, atoB; acetyl-CoA C-acetyltransferase [EC:2.3.1.9]	2.3.1.9	3985	Fatty acid degradation,Synthesis and degradation of ketone bodies,Valine, leucine and isoleucine degradation,Lysine degradation,Benzoate degradation,Tryptophan metabolism,Pyruvate metabolism,Glyoxylate and dicarboxylate metabolism,Propanoate metabolism,Butanoate metabolism,Carbon fixation pathways in prokaryotes,Terpenoid backbone biosynthesis,Carbon metabolism,Fatty acid metabolism,Two-component…	acetyl-coa acetyltransferase	K00626	E2.3.1.9; acetyl-CoA C-acetyltransferase [EC:2.3.1.9]	K00626	E2.3.1.9; acetyl-CoA C-acetyltransferase [EC:2.3.1.9]	Mitochondrial	mito 30	Plastid	Soluble	mitochondria	M	0	0	0	N
Host_DN28298_c0_g2_i3::g.214285	m.214285 ORF type:complete len:417 (+) TRINITY_DN28298_c0_g2_i3:67-1317(+) Acetyl-CoA acetyltransferase A, mitochondrial OS=Xenopus laevis GN=acat1-a PE=2 SV=1	Acetyl-CoA acetyltransferase			0.0341322	0.00749523	0.00420113	0.00237722	0.0312082	0.00227737	0.0317884	0.00759206	0.00890285	0.00481969	0.0435095	0.00923126	1	0	-1	0	0	-1	0	0	0	Thiolase, N-terminal domain,PF00108.21	0008152; 0016747	AcCoA-C-Actrans: acetyl-CoA C-acyltransferase,TIGR01930	K00626	E2.3.1.9, atoB; acetyl-CoA C-acetyltransferase [EC:2.3.1.9]	2.3.1.9	3985	Fatty acid degradation,Synthesis and degradation of ketone bodies,Valine, leucine and isoleucine degradation,Lysine degradation,Benzoate degradation,Tryptophan metabolism,Pyruvate metabolism,Glyoxylate and dicarboxylate metabolism,Propanoate metabolism,Butanoate metabolism,Carbon fixation pathways in prokaryotes,Terpenoid backbone biosynthesis,Carbon metabolism,Fatty acid metabolism,Two-component…	acetyl-coa acetyltransferase	K00626	E2.3.1.9; acetyl-CoA C-acetyltransferase [EC:2.3.1.9]	K00626	E2.3.1.9; acetyl-CoA C-acetyltransferase [EC:2.3.1.9]	Mitochondrial	mito 29	Mitochondrion	Soluble	mitochondria	M	0	0	0	N
Host_DN39919_c0_g1_i6::g.140697	m.140697 ORF type:5prime_partial len:695 (+) TRINITY_DN39919_c0_g1_i6:2-2086(+) Acetyl-coenzyme A synthetase, cytoplasmic OS=Homo sapiens GN=ACSS2 PE=1 SV=1	Acetyl-CoA synthesis			0	0	0.00149878	0.00149878	0	0	0.00227659	0.00227659	0.00167186	0.000938341	0	0	0	0	0	0	0	0	0	0	0	AMP-binding enzyme C-terminal domain,PF13193.4	0	0	K01895	ACSS, acs; acetyl-CoA synthetase [EC:6.2.1.1]	6.2.1.1	3987	Glycolysis, Gluconeogenesis,Pyruvate metabolism,Propanoate metabolism,Methane metabolism,Carbon fixation pathways in prokaryotes,Carbon metabolism	Catalyzes the conversion of acetate into acetyl-CoA (AcCoA), an essential intermediate at the junction of anabolic and catabolic pathways. AcsA undergoes a two-step reaction. In the first half reaction, AcsA combines acetate with ATP to form acetyl-adenylate (AcAMP) intermediate. In the second half reaction, it can then transfer the acetyl group from AcAMP to the sulfhydryl group of CoA, forming …	K01895	ACSS; acetyl-CoA synthetase [EC:6.2.1.1]	K01895	ACSS; acetyl-CoA synthetase [EC:6.2.1.1]	Cytoplasmic	mito 9.5, cyto_nucl 9, nucl 7.5, cyto 7.5, mito_pero 7, pero 3.5	Plastid	Soluble	nucleus_or_cytosol	_	0	1	0	N
Host_DN39919_c0_g1_i1::g.140687	m.140687 ORF type:5prime_partial len:204 (+) TRINITY_DN39919_c0_g1_i1:2-613(+) Acetyl-coenzyme A synthetase, cytoplasmic OS=Homo sapiens GN=ACSS2 PE=1 SV=1	Acetyl-CoA synthesis			0.000903429	0.000903429	0	0	0	0	0	0	0	0	0	0	0	0	0	0	0	0	0	0	0	AMP-binding enzyme,PF00501.26	0003824; 0008152	0	K01895	ACSS, acs; acetyl-CoA synthetase [EC:6.2.1.1]	6.2.1.1	3987	Glycolysis, Gluconeogenesis,Pyruvate metabolism,Propanoate metabolism,Methane metabolism,Carbon fixation pathways in prokaryotes,Carbon metabolism	Catalyzes the conversion of acetate into acetyl-CoA (AcCoA), an essential intermediate at the junction of anabolic and catabolic pathways. AcsA undergoes a two-step reaction. In the first half reaction, AcsA combines acetate with ATP to form acetyl-adenylate (AcAMP) intermediate. In the second half reaction, it can then transfer the acetyl group from AcAMP to the sulfhydryl group of CoA, forming …	K01895	ACSS; acetyl-CoA synthetase [EC:6.2.1.1]	K01895	ACSS; acetyl-CoA synthetase [EC:6.2.1.1]	PlasmaMembrane	plas 25, cyto 3, mito 2, E.R. 2, E.R._mito 2	Plastid	Soluble	nucleus_or_cytosol	_	2	1	0	N
Host_DN41253_c0_g4_i1::g.125390	m.125390 ORF type:internal len:172 (-) TRINITY_DN41253_c0_g4_i1:3-515(-) Acid phosphatase type 7 OS=Mus musculus GN=Acp7 PE=2 SV=2	Acid phosphatase, alkaline phosphatase			0	0	0	0	0	0	0	0	0.00109786	0.00109786	0	0	0	0	0	0	0	0	0	0	0	Purple acid Phosphatase, N-terminal domain,PF16656.3	0003993; 0046872	0	0	0	0	0	0	0	K22390	ACP7; acid phosphatase type 7	K22390	ACP7; acid phosphatase type 7	Cytoplasmic	cyto_nucl 17, cyto 15, nucl 13	Plastid	Soluble	secretory_pathway	_	0	0	0	N
Host_DN32646_c1_g1_i3::g.155202	m.155202 ORF type:5prime_partial len:575 (-) TRINITY_DN32646_c1_g1_i3:891-2615(-) Alkaline phosphatase, tissue-nonspecific isozyme OS=Rattus norvegicus GN=Alpl PE=1 SV=2	Acid phosphatase, alkaline phosphatase			0.00590482	0.00295567	0	0	0	0	0.00141996	0.00141996	0	0	0	0	0	0	0	0	0	0	0	0	0	Alkaline phosphatase,PF00245.18	0008152; 0016791	0	K01077	E3.1.3.1, phoA, phoB; alkaline phosphatase [EC:3.1.3.1]	3.1.3.1	4035	Aminobenzoate degradation,Folate biosynthesis,Two-component system	alkaline phosphatase	K01077	E3.1.3.1; alkaline phosphatase [EC:3.1.3.1]	K01077	E3.1.3.1; alkaline phosphatase [EC:3.1.3.1]	Extracellular	plas 23, E.R. 5, cyto 2	Plastid	Soluble	nucleus_or_cytosol	_	2	1	0	N
Host_DN41253_c0_g9_i2::g.125392	m.125392 ORF type:5prime_partial len:432 (-) TRINITY_DN41253_c0_g9_i2:1954-3249(-) Acid phosphatase type 7 OS=Danio rerio GN=acp7 PE=2 SV=1	Acid phosphatase, alkaline phosphatase			0.00493304	0.00279945	0.00193068	0.00193068	0	0	0.00416834	0.00211083	0.00595075	0.000869351	0	0	0	0	0	0	0	0	0	0	0	Purple acid Phosphatase, N-terminal domain,PF16656.3	0003993; 0046872	0	0	0	0	0	0	0	K22390	ACP7; acid phosphatase type 7	K22390	ACP7; acid phosphatase type 7	Extracellular	cyto 17.5, cyto_nucl 17, nucl 11.5	Cytoplasm	Soluble	secretory_pathway	_	0	0	0	N
Host_DN39248_c1_g5_i2::g.10184	m.10184 ORF type:5prime_partial len:435 (+) TRINITY_DN39248_c1_g5_i2:2-1306(+) Prostatic acid phosphatase OS=Bos taurus GN=ACPP PE=2 SV=1	Acid phosphatase, alkaline phosphatase			0.00386102	0.00197484	0	0	0.00020798	0.00020798	0.0026476	0.0026476	0.00126945	0.00126945	0.000611142	0.000611142	0	0	0	0	0	0	0	0	0	Histidine phosphatase superfamily (branch 2),PF00328.20	3993	0	K19283	ACPP; prostatic aicd phosphatase [EC:3.1.3.2 3.1.3.5]	3.1.3.2; 3.1.3.5	0003993; 0008253	0	0	0	0	K19283	ACPP; prostatic aicd phosphatase [EC:3.1.3.2 3.1.3.5]	PlasmaMembrane	plas 13.5, pero 13, extr_plas 7.5, E.R. 4	Cell membrane	Membrane	secretory_pathway	S	1	2	Y	N
Host_DN26034_c0_g1_i1::g.61621	m.61621 ORF type:5prime_partial len:366 (+) TRINITY_DN26034_c0_g1_i1:3-1100(+) Retinol dehydrogenase 13 OS=Mus musculus GN=Rdh13 PE=1 SV=1	Alcohol metabolism	Retinol metabolism		0	0	0.000852671	0.000852671	0	0	0	0	0	0	0.000726673	0.000726673	0	0	0	0	0	0	0	0	0	KR domain,PF08659.8	0	0	K11161	RDH13; retinol dehydrogenase 13 [EC:1.1.1.300]	1.1.1.300	52650	0	ubiquitin protein ligase	0	0	0	0	Cytoplasmic	cyto 13, extr 6, plas 4, pero 4, nucl 3	Endoplasmic reticulum	Membrane	nucleus_or_cytosol	_	1	1	0	N
Host_DN37201_c2_g2_i2::g.80849	m.80849 ORF type:complete len:347 (-) TRINITY_DN37201_c2_g2_i2:2396-3436(-) Retinol dehydrogenase 13 OS=Homo sapiens GN=RDH13 PE=1 SV=2	Alcohol metabolism	Retinol metabolism		0	0	0	0	0.00246197	0.00127309	0	0	0	0	0.00657653	0.00101704	0	0	0	0	0	0	0	0	0	KR domain,PF08659.8	0	0	K11153	RDH12; retinol dehydrogenase 12 [EC:1.1.1.300]	1.1.1.300	52650	Retinol metabolism	ubiquitin protein ligase	K11153	RDH12; retinol dehydrogenase 12 [EC:1.1.1.300]	K11153	RDH12; retinol dehydrogenase 12 [EC:1.1.1.300]	Mitochondrial	cyto 14.5, cyto_nucl 13.5, nucl 10, cyto_pero 9.66667, mito 4.5	Mitochondrion	Membrane	nucleus_or_cytosol	_	0	0	0	N
Host_DN39748_c1_g1_i2::g.48108	m.48108 ORF type:complete len:325 (-) TRINITY_DN39748_c1_g1_i2:3037-4011(-) Retinol dehydrogenase 11 OS=Homo sapiens GN=RDH11 PE=1 SV=2	Alcohol metabolism	Retinol metabolism		0	0	0	0	0	0	0	0	0	0	0.000818629	0.000818629	0	0	0	0	0	0	0	0	0	KR domain,PF08659.8	0	0	K11153	RDH12; retinol dehydrogenase 12 [EC:1.1.1.300]	1.1.1.300	52650	Retinol metabolism	Multicopper oxidase	0	0	0	0	Nuclear	cyto_nucl 13.5, cyto 12.5, nucl 11.5, extr 3, mito 3	Cytoplasm	Soluble	nucleus_or_cytosol	_	0	0	0	N
Host_DN40078_c1_g1_i1::g.187988	m.187988 ORF type:5prime_partial len:641 (+) TRINITY_DN40078_c1_g1_i1:3-1925(+) Putative all-trans-retinol 13,14-reductase OS=Danio rerio GN=retsat PE=2 SV=1	Alcohol metabolism	Retinol metabolism		0.0211028	0.00889749	0.0102885	0.000773059	0.00699259	0.000940003	0.0405005	0.0169853	0.0175255	0.000846602	0.0100877	0.00216512	0	0	0	1	1	0	0	0	0	NAD(P)-binding Rossmann-like domain,PF13450.4	0	0	K09516	RETSAT; all-trans-retinol 13,14-reductase [EC:1.3.99.23]	1.3.99.23	51786	Retinol metabolism	phytoene	K09516	RETSAT; all-trans-retinol 13,14-reductase [EC:1.3.99.23]	K09516	RETSAT; all-trans-retinol 13,14-reductase [EC:1.3.99.23]	Chloroplast	plas 25, cyto 2, E.R. 2	Plastid	Soluble	mitochondria	M	2	1	0	N
Host_DN37193_c12_g3_i1::g.63879	m.63879 ORF type:complete len:316 (-) TRINITY_DN37193_c12_g3_i1:736-1683(-) Epidermal retinol dehydrogenase 2 OS=Homo sapiens GN=SDR16C5 PE=2 SV=2	Alcohol metabolism	Retinol metabolism		0.00897237	0.00897237	0	0	0	0	0.0138538	0.00443637	0	0	0	0	0	0	0	1	0	0	0	0	0	KR domain,PF08659.8	0	0	K15734	SDR16C5; all-trans-retinol dehydrogenase (NAD+) [EC:1.1.1.105]	1.1.1.105	4745	Retinol metabolism	domain protein	K15734	SDR16C5; all-trans-retinol dehydrogenase (NAD) [EC:1.1.1.105]	K15734	SDR16C5; all-trans-retinol dehydrogenase (NAD) [EC:1.1.1.105]	PlasmaMembrane	plas 28, mito 2	Endoplasmic reticulum	Membrane	nucleus_or_cytosol	S	2	1	0	N
Host_DN35680_c0_g4_i6::g.60351	m.60351 ORF type:5prime_partial len:295 (+) TRINITY_DN35680_c0_g4_i6:1-885(+) Dehydrogenase/reductase SDR family member 4 (Fragment) OS=Oryctolagus cuniculus GN=DHRS4 PE=1 SV=1	Alcohol metabolism			0.00355243	0.00355243	0	0	0	0	0.0242742	0.00290626	0	0	0	0	0	0	0	1	1	0	0	0	0	KR domain,PF08659.8	0	0	K11147	DHRS4; dehydrogenase/reductase SDR family member 4 [EC:1.1.-.-]	1.1.-.-	0	Retinol metabolism,Peroxisome	)-reductase	K11147	DHRS4; dehydrogenase/reductase SDR family member 4 [EC:1.1.-.-]	K11147	DHRS4; dehydrogenase/reductase SDR family member 4 [EC:1.1.-.-]	Chloroplast	mito 14, cyto 11, extr 5	Mitochondrion	Soluble	mitochondria	M	0	0	0	N
Host_DN40136_c3_g3_i6::g.19037	m.19037 ORF type:5prime_partial len:437 (-) TRINITY_DN40136_c3_g3_i6:1506-2816(-) Alcohol dehydrogenase OS=Geobacillus stearothermophilus GN=adhT PE=1 SV=2	Alcohol metabolism			0	0	0	0	0.00270158	0.00270158	0	0	0	0	0.00588941	0.00318807	0	0	0	0	0	0	0	0	0	Zinc-binding dehydrogenase,PF13602.4	0	0	K13953	adhP; alcohol dehydrogenase, propanol-preferring [EC:1.1.1.1]	1.1.1.1	4022	Glycolysis, Gluconeogenesis,Fatty acid degradation,Tyrosine metabolism,Chloroalkane and chloroalkene degradation,Naphthalene degradation,Retinol metabolism,Metabolism of xenobiotics by cytochrome P450,Drug metabolism - cytochrome P450,Degradation of aromatic compounds	alcohol dehydrogenase	0	0	0	0	Cytoplasmic	cyto 12.5, cyto_nucl 11.6667, cyto_pero 10, nucl 7.5, mito 6, pero 5	Plastid	Soluble	nucleus_or_cytosol	_	0	0	0	N
Host_DN41313_c1_g4_i3::g.4134	m.4134 ORF type:complete len:824 (-) TRINITY_DN41313_c1_g4_i3:1747-4218(-) Aldehyde dehydrogenase family 16 member A1 OS=Bos taurus GN=ALDH16A1 PE=2 SV=1	Alcohol metabolism			0	0	0	0	0	0	0.00761351	0.00533278	0	0	0	0	0	0	0	0	0	0	0	0	0	Aldehyde dehydrogenase family,PF00171.20	0008152; 0016491; 0055114	0	K00128	ALDH; aldehyde dehydrogenase (NAD+) [EC:1.2.1.3]	1.2.1.3	4029	Glycolysis, Gluconeogenesis,Pentose and glucuronate interconversions,Ascorbate and aldarate metabolism,Fatty acid degradation,Valine, leucine and isoleucine degradation,Lysine degradation,Arginine and proline metabolism,Histidine metabolism,Tryptophan metabolism,beta-Alanine metabolism,Glycerolipid metabolism,Pyruvate metabolism,Chloroalkane and chloroalkene degradation,Limonene and pinene degrad…	Dehydrogenase	K00128	ALDH; aldehyde dehydrogenase (NAD) [EC:1.2.1.3]	K00128	ALDH; aldehyde dehydrogenase (NAD) [EC:1.2.1.3]	Mitochondrial	cyto 18, cyto_nucl 11.8333, cyto_mito 10.3333, nucl 4.5, plas 3.5, pero 3	Peroxisome	Soluble	nucleus_or_cytosol	_	0	0	0	N
Host_DN40138_c0_g1_i6::g.19081	m.19081 ORF type:complete len:498 (-) TRINITY_DN40138_c0_g1_i6:1195-2688(-) Aldehyde dehydrogenase OS=Enchytraeus buchholzi GN=ALDH PE=2 SV=1	Alcohol metabolism			0	0	0	0	0	0	0.00202299	0.00202299	0	0	0	0	0	0	0	0	0	0	0	0	0	Aldehyde dehydrogenase family,PF00171.20	0008152; 0016491; 0055114	0	K07249	E1.2.1.36; retinal dehydrogenase [EC:1.2.1.36]	1.2.1.36	1758	Retinol metabolism	Dehydrogenase	K07249	ALDH1A; retinal dehydrogenase [EC:1.2.1.36]	K07249	ALDH1A; retinal dehydrogenase [EC:1.2.1.36]	Cytoplasmic	cyto 25.5, cyto_nucl 15, nucl 3.5	Peroxisome	Soluble	nucleus_or_cytosol	_	0	0	0	N
Host_DN32455_c0_g1_i2::g.190510	m.190510 ORF type:complete len:503 (-) TRINITY_DN32455_c0_g1_i2:993-2501(-) Aldehyde dehydrogenase family 3 member B1 OS=Mus musculus GN=Aldh3b1 PE=1 SV=1	Alcohol metabolism			0	0	0	0	0	0	0	0	0.000914575	0.000914575	0.000528358	0.000528358	0	0	0	0	0	0	0	0	0	Aldehyde dehydrogenase family,PF00171.20	0008152; 0016491; 0055114	0	K00128	ALDH; aldehyde dehydrogenase (NAD+) [EC:1.2.1.3]	1.2.1.3	4029	Glycolysis, Gluconeogenesis,Pentose and glucuronate interconversions,Ascorbate and aldarate metabolism,Fatty acid degradation,Valine, leucine and isoleucine degradation,Lysine degradation,Arginine and proline metabolism,Histidine metabolism,Tryptophan metabolism,beta-Alanine metabolism,Glycerolipid metabolism,Pyruvate metabolism,Chloroalkane and chloroalkene degradation,Limonene and pinene degrad…	Dehydrogenase	K00128	ALDH; aldehyde dehydrogenase (NAD) [EC:1.2.1.3]	K00128	ALDH; aldehyde dehydrogenase (NAD) [EC:1.2.1.3]	Cytoplasmic	plas 29	Plastid	Soluble	nucleus_or_cytosol	_	1	1	0	N
Host_DN38550_c0_g2_i10::g.15003	m.15003 ORF type:complete len:425 (-) TRINITY_DN38550_c0_g2_i10:441-1715(-) Aldehyde dehydrogenase, mitochondrial OS=Pongo abelii GN=ALDH2 PE=2 SV=1	Alcohol metabolism			0	0	0.0197879	0.0197879	0.0326557	0.0192589	0	0	0.0823185	0.00576039	0.0131367	0.0131367	0	0	0	0	0	0	0	0	0	Aldehyde dehydrogenase family,PF00171.20	0008152; 0016491; 0055114	0	K00128	ALDH; aldehyde dehydrogenase (NAD+) [EC:1.2.1.3]	1.2.1.3	4029	Glycolysis, Gluconeogenesis,Pentose and glucuronate interconversions,Ascorbate and aldarate metabolism,Fatty acid degradation,Valine, leucine and isoleucine degradation,Lysine degradation,Arginine and proline metabolism,Histidine metabolism,Tryptophan metabolism,beta-Alanine metabolism,Glycerolipid metabolism,Pyruvate metabolism,Chloroalkane and chloroalkene degradation,Limonene and pinene degrad…	Dehydrogenase	K00128	ALDH; aldehyde dehydrogenase (NAD) [EC:1.2.1.3]	K00128	ALDH; aldehyde dehydrogenase (NAD) [EC:1.2.1.3]	Chloroplast	mito 28.5, cyto_mito 16	Plastid	Soluble	mitochondria	M	0	0	0	N
Host_DN38550_c0_g2_i2::g.14995	m.14995 ORF type:complete len:521 (-) TRINITY_DN38550_c0_g2_i2:504-2066(-) Aldehyde dehydrogenase, mitochondrial OS=Homo sapiens GN=ALDH2 PE=1 SV=2	Alcohol metabolism			0.0638668	0.0118289	0.0639837	0.0100699	0.0566413	0.0161623	0.108388	0.0418627	0.11538	0.00778491	0.0386391	0.00786762	0	0	0	0	1	1	0	0	0	Aldehyde dehydrogenase family,PF00171.20	0008152; 0016491; 0055114	0	K00128	ALDH; aldehyde dehydrogenase (NAD+) [EC:1.2.1.3]	1.2.1.3	4029	Glycolysis, Gluconeogenesis,Pentose and glucuronate interconversions,Ascorbate and aldarate metabolism,Fatty acid degradation,Valine, leucine and isoleucine degradation,Lysine degradation,Arginine and proline metabolism,Histidine metabolism,Tryptophan metabolism,beta-Alanine metabolism,Glycerolipid metabolism,Pyruvate metabolism,Chloroalkane and chloroalkene degradation,Limonene and pinene degrad…	Dehydrogenase	K00128	ALDH; aldehyde dehydrogenase (NAD) [EC:1.2.1.3]	K00128	ALDH; aldehyde dehydrogenase (NAD) [EC:1.2.1.3]	Mitochondrial	mito 30, cyto_mito 17	Plastid	Soluble	mitochondria	M	0	0	0	N
Host_DN37755_c2_g3_i4::g.105268	m.105268 ORF type:complete len:324 (+) TRINITY_DN37755_c2_g3_i4:184-1155(+) Alcohol dehydrogenase [NADP(+)] OS=Homo sapiens GN=AKR1A1 PE=1 SV=3	Alcohol metabolism			0	0	0	0	0	0	0	0	0.0018223	0.000913691	0	0	0	0	0	0	0	0	0	0	0	Aldo/keto reductase family,PF00248.19	0	0	K00002	AKR1A1, adh; alcohol dehydrogenase (NADP+) [EC:1.1.1.2]	1.1.1.2	8106	Glycolysis, Gluconeogenesis,Pentose and glucuronate interconversions,Glycerolipid metabolism,Caprolactam degradation,Degradation of aromatic compounds	hexokinase	K00002	AKR1A1; alcohol dehydrogenase (NADP) [EC:1.1.1.2]	K00002	AKR1A1; alcohol dehydrogenase (NADP) [EC:1.1.1.2]	Cytoplasmic	cyto 17, cyto_nucl 10.8333, cyto_pero 10.8333, cysk 6, nucl 3.5, pero 3.5	Cytoplasm	Soluble	secretory_pathway	_	0	0	0	N
Host_DN40136_c3_g3_i4::g.19035	m.19035 ORF type:complete len:333 (-) TRINITY_DN40136_c3_g3_i4:1973-2971(-) Alcohol dehydrogenase OS=Geobacillus stearothermophilus GN=adhT PE=1 SV=2	Alcohol metabolism			0.00911568	0.00191543	0	0	0	0	0.0162449	0.003749	0	0	0.0038466	0.0038466	1	1	0	1	0	0	0	0	0	Zinc-binding dehydrogenase,PF00107.24	55114	0	K13953	adhP; alcohol dehydrogenase, propanol-preferring [EC:1.1.1.1]	1.1.1.1	4022	Glycolysis, Gluconeogenesis,Fatty acid degradation,Tyrosine metabolism,Chloroalkane and chloroalkene degradation,Naphthalene degradation,Retinol metabolism,Metabolism of xenobiotics by cytochrome P450,Drug metabolism - cytochrome P450,Degradation of aromatic compounds	alcohol dehydrogenase	0	0	0	0	Cytoplasmic	cyto_nucl 17.5, cyto 16.5, nucl 13.5	Cytoplasm	Soluble	nucleus_or_cytosol	_	0	0	0	N
Host_DN41341_c1_g6_i1::g.3499	m.3499 ORF type:5prime_partial len:303 (+) TRINITY_DN41341_c1_g6_i1:1-909(+) Alcohol dehydrogenase [NADP(+)] OS=Bos taurus GN=AKR1A1 PE=2 SV=1	Alcohol metabolism			0	0	0.00409062	3.71325e-05	0.0162557	0.0015383	0.00194999	0.00194999	0.00884598	0.00106774	0.0116273	0.00388608	-1	-1	-1	-1	-1	0	0	0	0	Aldo/keto reductase family,PF00248.19	0	0	K00011	E1.1.1.21, AKR1; aldehyde reductase [EC:1.1.1.21]	1.1.1.21	4032	Pentose and glucuronate interconversions,Fructose and mannose metabolism,Galactose metabolism,Glycerolipid metabolism	Low-potential electron donor to a number of redox enzymes (By similarity)	0	0	0	0	Cytoplasmic	cyto 14.5, cysk 12, cyto_nucl 9.33333, cyto_plas 8.16667, nucl 2, mito 2	Plastid	Soluble	nucleus_or_cytosol	_	0	0	0	N
Host_DN41341_c1_g8_i1::g.3503	m.3503 ORF type:3prime_partial len:224 (+) TRINITY_DN41341_c1_g8_i1:123-791(+) Alcohol dehydrogenase [NADP(+)] OS=Pongo abelii GN=AKR1A1 PE=2 SV=1	Alcohol metabolism			0.00728051	0.00373084	0.00184892	0.00123314	0.0109759	0.00559565	0.00186241	0.00105568	0.0110332	0.00209329	0.0112531	0.00329317	0	0	0	0	0	0	0	0	0	Aldo/keto reductase family,PF00248.19	0	0	K00011	E1.1.1.21, AKR1; aldehyde reductase [EC:1.1.1.21]	1.1.1.21	4032	Pentose and glucuronate interconversions,Fructose and mannose metabolism,Galactose metabolism,Glycerolipid metabolism	hexokinase	K00011	AKR1B; aldehyde reductase [EC:1.1.1.21]	K00011	AKR1B; aldehyde reductase [EC:1.1.1.21]	Cytoplasmic	cyto 23.5, cyto_nucl 15.3333, cyto_plas 12.8333, nucl 3	Cytoplasm	Soluble	nucleus_or_cytosol	_	0	0	0	N
Host_DN41107_c1_g1_i2::g.102586	m.102586 ORF type:5prime_partial len:392 (-) TRINITY_DN41107_c1_g1_i2:462-1637(-) Alcohol dehydrogenase class-3 OS=Sparus aurata PE=2 SV=1	Alcohol metabolism			0.0366239	0.00875918	0.00685856	0.000997617	0.0132902	0.00103918	0.0329719	0.00310442	0.00608983	0.000954341	0.0123694	0.00304704	1	1	0	1	1	-1	0	0	0	Zinc-binding dehydrogenase,PF00107.24	55114	adh_III_F_hyde: S-(hydroxymethyl)glutathione dehydrogenase/class III alcohol dehydrogenase,TIGR02818	K00121	frmA, ADH5, adhC; S-(hydroxymethyl)glutathione dehydrogenase, alcohol dehydrogenase [EC:1.1.1.284 1.1.1.1]	1.1.1.284; 1.1.1.1	0004327; 0004022	Glycolysis, Gluconeogenesis,Fatty acid degradation,Tyrosine metabolism,Chloroalkane and chloroalkene degradation,Naphthalene degradation,Methane metabolism,Retinol metabolism,Metabolism of xenobiotics by cytochrome P450,Drug metabolism - cytochrome P450,Carbon metabolism,Degradation of aromatic compounds,Chemical carcinogenesis	alcohol dehydrogenase	K00121	frmA; S-(hydroxymethyl)glutathione dehydrogenase / alcohol dehydrogenase [EC:1.1.1.284 1.1.1.1]	K00121	frmA; S-(hydroxymethyl)glutathione dehydrogenase / alcohol dehydrogenase [EC:1.1.1.284 1.1.1.1]	Cytoplasmic	cyto 23, cyto_nucl 15.5, nucl 4, mito 3	Plastid	Soluble	nucleus_or_cytosol	_	0	0	0	N
Host_DN40121_c2_g1_i10::g.20275	m.20275 ORF type:complete len:412 (-) TRINITY_DN40121_c2_g1_i10:5041-6276(-) Glycerol kinase OS=Rattus norvegicus GN=Gk PE=2 SV=1	Alcohol metabolism			0.00490841	0.00490841	0	0	0	0	0.00209682	0.00209682	0	0	0	0	0	0	0	0	0	0	0	0	0	FGGY family of carbohydrate kinases, N-terminal domain,PF00370.19	0005975; 0016773	glycerol_kin: glycerol kinase,TIGR01311	K00864	glpK, GK; glycerol kinase [EC:2.7.1.30]	2.7.1.30	4370	Glycerolipid metabolism,PPAR signaling pathway,Plant-pathogen interaction	Key enzyme in the regulation of glycerol uptake and metabolism (By similarity)	K00864	glpK; glycerol kinase [EC:2.7.1.30]	K00864	glpK; glycerol kinase [EC:2.7.1.30]	Extracellular	cyto 20, cyto_nucl 15.5, nucl 7, mito 2	Cytoplasm	Soluble	nucleus_or_cytosol	_	0	0	0	N
Host_DN36178_c0_g2_i9::g.114870	m.114870 ORF type:complete len:728 (+) TRINITY_DN36178_c0_g2_i9:54-2237(+) Glycerol-3-phosphate dehydrogenase, mitochondrial OS=Mesocricetus auratus GN=GPD2 PE=1 SV=1	Alcohol metabolism			0.0035317	0.0035317	0.00142886	0.000714434	0.000655299	0.000354016	0	0	0.00338472	0.00116234	0.000364836	0.000364836	0	0	0	0	0	0	0	0	0	FAD binding domain,PF00890.22	0	0	K00111	glpA, glpD; glycerol-3-phosphate dehydrogenase [EC:1.1.5.3]	1.1.5.3	4368	Glycerophospholipid metabolism	glycerol-3-phosphate dehydrogenase	K00111	glpA; glycerol-3-phosphate dehydrogenase [EC:1.1.5.3]	K00111	glpA; glycerol-3-phosphate dehydrogenase [EC:1.1.5.3]	Mitochondrial	golg 14, extr 4, E.R. 4, pero 4, lyso 4	Mitochondrion	Membrane	mitochondria	M	0	1	Y	N
Host_DN26134_c0_g1_i1::g.79748	m.79748 ORF type:3prime_partial len:170 (+) TRINITY_DN26134_c0_g1_i1:331-837(+) Sorbitol dehydrogenase OS=Gallus gallus GN=SORD PE=1 SV=1	Alcohol metabolism			0	0	0	0	0	0	0.00562664	0.00562664	0	0	0	0	0	0	0	0	0	0	0	0	0	Alcohol dehydrogenase GroES-like domain,PF08240.10	55114	0	K00008	SORD, gutB; L-iditol 2-dehydrogenase [EC:1.1.1.14]	1.1.1.14	3939	Pentose and glucuronate interconversions,Fructose and mannose metabolism	Dehydrogenase	K00008	SORD; L-iditol 2-dehydrogenase [EC:1.1.1.14]	K00008	SORD; L-iditol 2-dehydrogenase [EC:1.1.1.14]	Mitochondrial	mito 14, extr 8, cyto 8	Cytoplasm	Soluble	nucleus_or_cytosol	_	0	0	0	N
Host_DN26134_c0_g2_i1::g.79752	m.79752 ORF type:5prime_partial len:204 (-) TRINITY_DN26134_c0_g2_i1:360-971(-) Sorbitol dehydrogenase OS=Bos taurus GN=SORD PE=2 SV=3	Alcohol metabolism			0	0	0	0	0	0	0.00193398	0.00193398	0	0	0	0	0	0	0	0	0	0	0	0	0	Zinc-binding dehydrogenase,PF00107.24	55114	0	K00008	SORD, gutB; L-iditol 2-dehydrogenase [EC:1.1.1.14]	1.1.1.14	3939	Pentose and glucuronate interconversions,Fructose and mannose metabolism	Dehydrogenase	K00008	SORD; L-iditol 2-dehydrogenase [EC:1.1.1.14]	K00008	SORD; L-iditol 2-dehydrogenase [EC:1.1.1.14]	Cytoplasmic	cyto 11, extr 6, E.R._mito 5.5, cyto_pero 5.5, cyto_golg 5.5, mito 4.5	Cytoplasm	Soluble	secretory_pathway	_	0	0	0	N
Host_DN41078_c0_g2_i2::g.153134	m.153134 ORF type:complete len:491 (+) TRINITY_DN41078_c0_g2_i2:196-1668(+) Spermine oxidase OS=Mus musculus GN=Smox PE=1 SV=1	Amine and polyamine metabolism	Amine and polyamine degradation		0	0	0.00148202	0.00148202	0	0	0	0	0.000562184	0.000562184	0	0	0	0	0	0	0	0	0	0	0	NAD(P)-binding Rossmann-like domain,PF13450.4	0	0	K12259	SMOX, PAO5; spermine oxidase [EC:1.5.3.16 1.5.3.-]	1.5.3.16; 1.5.3.-	46592	Arginine and proline metabolism,beta-Alanine metabolism	amine oxidase	K12259	SMOX; spermine oxidase [EC:1.5.3.16 1.5.3.-]	K12259	SMOX; spermine oxidase [EC:1.5.3.16 1.5.3.-]	Cytoplasmic	E.R. 11.5, extr 9, E.R._mito 8, pero 5, lyso 3	Plastid	Soluble	nucleus_or_cytosol	_	0	0	0	N
Host_DN35760_c0_g1_i12::g.178626	m.178626 ORF type:complete len:500 (+) TRINITY_DN35760_c0_g1_i12:280-1779(+) Dimethylglycine dehydrogenase, mitochondrial OS=Mus musculus GN=Dmgdh PE=1 SV=1	Amine and polyamine metabolism	Amine and polyamine degradation		0	0	0	0	0	0	0.00108892	0.00108892	0	0	0	0	0	0	0	0	0	0	0	0	0	Aminomethyltransferase folate-binding domain,PF01571.19	0	0	K00315	DMGDH; dimethylglycine dehydrogenase [EC:1.5.8.4]	1.5.8.4	47865	Glycine, serine and threonine metabolism	The glycine cleavage system catalyzes the degradation of glycine (By similarity)	K00315	DMGDH; dimethylglycine dehydrogenase [EC:1.5.8.4]	K00315	DMGDH; dimethylglycine dehydrogenase [EC:1.5.8.4]	PlasmaMembrane	extr 20, pero 5.5, cyto_pero 3.5, plas 2, E.R. 2, lyso 2	Plastid	Soluble	secretory_pathway	S	1	1	Y	N
Host_DN38862_c0_g1_i20::g.54146	m.54146 ORF type:complete len:925 (-) TRINITY_DN38862_c0_g1_i20:280-3054(-) Sarcosine dehydrogenase, mitochondrial OS=Rattus norvegicus GN=Sardh PE=1 SV=2	Amine and polyamine metabolism	Amine and polyamine degradation		0	0	0	0	0	0	0.000849781	0.000849781	0	0	0	0	0	0	0	0	0	0	0	0	0	Sarcosine oxidase, gamma subunit family,PF04268.10	0	0	K00314	SARDH; sarcosine dehydrogenase [EC:1.5.8.3]	1.5.8.3	8480	Glycine, serine and threonine metabolism	The glycine cleavage system catalyzes the degradation of glycine (By similarity)	K00314	SARDH; sarcosine dehydrogenase [EC:1.5.8.3]	K00314	SARDH; sarcosine dehydrogenase [EC:1.5.8.3]	Mitochondrial	mito 24.5, cyto_mito 14, nucl 5	Plastid	Soluble	mitochondria	M	0	0	0	N
Host_DN39579_c0_g1_i7::g.200595	m.200595 ORF type:complete len:527 (+) TRINITY_DN39579_c0_g1_i7:92-1672(+) 4-trimethylaminobutyraldehyde dehydrogenase OS=Homo sapiens GN=ALDH9A1 PE=1 SV=3	Amine and polyamine metabolism	Amine and polyamine synthesis		0.00139465	0.00139465	0	0	0	0	0	0	0	0	0	0	0	0	0	0	0	0	0	0	0	Protein of unknown function (DUF1487),PF07368.9	0	0	K00149	ALDH9A1; aldehyde dehydrogenase family 9 member A1 [EC:1.2.1.47 1.2.1.3]	1.2.1.47; 1.2.1.3	0047105; 0004029	Glycolysis, Gluconeogenesis,Ascorbate and aldarate metabolism,Fatty acid degradation,Valine, leucine and isoleucine degradation,Lysine degradation,Arginine and proline metabolism,Histidine metabolism,Tryptophan metabolism,beta-Alanine metabolism,Glycerolipid metabolism,Pyruvate metabolism	Dehydrogenase	K00149	ALDH9A1; aldehyde dehydrogenase family 9 member A1 [EC:1.2.1.47 1.2.1.3]	K00149	ALDH9A1; aldehyde dehydrogenase family 9 member A1 [EC:1.2.1.47 1.2.1.3]	Chloroplast	mito 30	Plastid	Soluble	mitochondria	M	0	0	0	N
Host_DN35006_c3_g4_i3::g.50753	m.50753 ORF type:complete len:289 (+) TRINITY_DN35006_c3_g4_i3:76-942(+) Spermidine synthase OS=Mus musculus GN=Srm PE=1 SV=1	Amine and polyamine metabolism	Amine and polyamine synthesis		0.0290359	0.000226922	0	0	0	0	0.0290605	0.00686751	0	0	0	0	1	1	0	1	1	0	0	0	0	Spermine/spermidine synthase,PF01564.15	0	speE: spermidine synthase,TIGR00417	K00797	speE, SRM; spermidine synthase [EC:2.5.1.16]	2.5.1.16	4766	Cysteine and methionine metabolism,Arginine and proline metabolism,beta-Alanine metabolism,Glutathione metabolism	Catalyzes the production of spermidine from putrescine and decarboxylated S-adenosylmethionine (dcSAM), which serves as an aminopropyl donor (By similarity)	K00797	speE; spermidine synthase [EC:2.5.1.16]	K00797	speE; spermidine synthase [EC:2.5.1.16]	Cytoplasmic	cyto 21, cyto_nucl 14.5, extr 4, nucl 4	Plastid	Soluble	nucleus_or_cytosol	_	0	0	0	N
Host_DN40169_c0_g3_i6::g.20360	m.20360 ORF type:3prime_partial len:305 (+) TRINITY_DN40169_c0_g3_i6:366-1277(+) Spermine synthase OS=Mus musculus GN=Sms PE=1 SV=1	Amine and polyamine metabolism	Amine and polyamine synthesis		0.0499225	0.00805747	0	0	0	0	0.0314328	0.00807896	0	0	0	0	1	1	0	1	1	0	0	0	0	Spermine/spermidine synthase,PF01564.15	0	0	K00802	SMS; spermine synthase [EC:2.5.1.22]	2.5.1.22	16768	Cysteine and methionine metabolism,Arginine and proline metabolism,beta-Alanine metabolism,Glutathione metabolism	Catalyzes the production of spermidine from putrescine and decarboxylated S-adenosylmethionine (dcSAM), which serves as an aminopropyl donor (By similarity)	K00802	SMS; spermine synthase [EC:2.5.1.22]	K00802	SMS; spermine synthase [EC:2.5.1.22]	Cytoplasmic	cyto 19.5, cyto_nucl 13.6667, cyto_plas 11.5, nucl 4.5, mito 2, cysk 2	Cytoplasm	Soluble	nucleus_or_cytosol	_	0	0	0	N
Host_DN40743_c1_g1_i2::g.197313	m.197313 ORF type:5prime_partial len:281 (-) TRINITY_DN40743_c1_g1_i2:1244-2086(-) Agmatinase, mitochondrial OS=Gallus gallus GN=AGMAT PE=2 SV=1	Amine and polyamine metabolism	Amine and polyamine synthesis		0	0	0.00800519	0.00504566	0.00593045	0.00101989	0	0	0.0174059	0.0036232	0.0228843	0.00535928	-1	-1	0	-1	-1	0	0	0	0	Arginase family,PF00491.19	46872	agmatinase: agmatinase,TIGR01230	K01480	speB; agmatinase [EC:3.5.3.11]	3.5.3.11	8783	Arginine and proline metabolism	hydrolase activity, acting on carbon-nitrogen (but not peptide) bonds, in linear amidines	K01480	speB; agmatinase [EC:3.5.3.11]	K01480	speB; agmatinase [EC:3.5.3.11]	Chloroplast	cyto_nucl 14, nucl 13, cyto 11, mito 4	Plastid	Soluble	nucleus_or_cytosol	M	0	0	0	N
Host_DN40743_c1_g1_i4::g.197318	m.197318 ORF type:complete len:213 (-) TRINITY_DN40743_c1_g1_i4:4947-5585(-) Agmatinase, mitochondrial OS=Gallus gallus GN=AGMAT PE=2 SV=1	Amine and polyamine metabolism	Amine and polyamine synthesis		0	0	0.0101198	0.00432302	0.0078666	0.00118509	0.00135502	0.00135502	0.0193751	0.00292194	0.0192776	0.00168896	-1	-1	0	-1	-1	0	0	0	0	Arginase family,PF00491.19	46872	0	0	0	0	0	0	0	0	0	K01480	speB; agmatinase [EC:3.5.3.11]	PlasmaMembrane	mito 14, extr 10.5, extr_plas 8, plas 4.5	Mitochondrion	Membrane	mitochondria	M	1	1	Y	N
Host_DN41658_c2_g4_i5::g.165017	m.165017 ORF type:5prime_partial len:251 (-) TRINITY_DN41658_c2_g4_i5:1949-2701(-) Betaine--homocysteine S-methyltransferase 1 OS=Xenopus laevis GN=bhmt PE=2 SV=1	Amine and polyamine metabolism	Amine and polyamine synthesis		0.0167106	0.0167106	0	0	0	0	0.0480697	0.0240629	0	0	0.00677156	0.00373486	0	0	0	1	0	0	0	0	0	Homocysteine S-methyltransferase,PF02574.14	0	0	K00544	BHMT; betaine-homocysteine S-methyltransferase [EC:2.1.1.5]	2.1.1.5	47150	Glycine, serine and threonine metabolism,Cysteine and methionine metabolism	homocysteine S-methyltransferase activity	K00544	BHMT; betaine-homocysteine S-methyltransferase [EC:2.1.1.5]	K00544	BHMT; betaine-homocysteine S-methyltransferase [EC:2.1.1.5]	Cytoplasmic	cyto 23, cyto_nucl 15, extr 3, nucl 3, mito 3	Cytoplasm	Soluble	nucleus_or_cytosol	_	0	0	0	N
Host_DN40421_c1_g4_i1::g.93569	m.93569 ORF type:3prime_partial len:303 (-) TRINITY_DN40421_c1_g4_i1:3-908(-) Alpha-aminoadipic semialdehyde dehydrogenase OS=Bos taurus GN=ALDH7A1 PE=2 SV=4	Amine and polyamine metabolism	Amine and polyamine synthesis		0.0461193	0.0115725	0.011952	0.00278466	0.00420298	0.00216822	0.0294591	0.00118616	0.0171781	0.00412088	0.00367571	0.00187398	0	1	0	0	1	0	0	0	0	Aldehyde dehydrogenase family,PF00171.20	0008152; 0016491; 0055114	0	K14085	ALDH7A1; aldehyde dehydrogenase family 7 member A1 [EC:1.2.1.31 1.2.1.8 1.2.1.3]	1.2.1.31; 1.2.1.8; 1.2.1.3	0004043; 0008802; 0004029	Glycolysis, Gluconeogenesis,Ascorbate and aldarate metabolism,Fatty acid degradation,Glycine, serine and threonine metabolism,Valine, leucine and isoleucine degradation,Lysine biosynthesis,Lysine degradation,Arginine and proline metabolism,Histidine metabolism,Tryptophan metabolism,beta-Alanine metabolism,Glycerolipid metabolism,Pyruvate metabolism,Biosynthesis of amino acids	Dehydrogenase	K14085	ALDH7A1; aldehyde dehydrogenase family 7 member A1 [EC:1.2.1.31 1.2.1.8 1.2.1.3]	K14085	ALDH7A1; aldehyde dehydrogenase family 7 member A1 [EC:1.2.1.31 1.2.1.8 1.2.1.3]	Chloroplast	mito 23.5, mito_pero 13, nucl 2.5, cyto_nucl 2.5, extr 2	Plastid	Soluble	secretory_pathway	M	0	0	0	N
Host_DN40421_c1_g5_i7::g.93584	m.93584 ORF type:5prime_partial len:257 (-) TRINITY_DN40421_c1_g5_i7:370-1140(-) Alpha-aminoadipic semialdehyde dehydrogenase OS=Bos taurus GN=ALDH7A1 PE=2 SV=4	Amine and polyamine metabolism	Amine and polyamine synthesis		0.079835	0.0202901	0.0213381	0.00331508	0.0133789	0.00288365	0.072845	0.0238212	0.0251478	0.00480545	0.00802004	0.00402665	0	1	0	1	1	0	0	0	0	Aldehyde dehydrogenase family,PF00171.20	0008152; 0016491; 0055114	0	K14085	ALDH7A1; aldehyde dehydrogenase family 7 member A1 [EC:1.2.1.31 1.2.1.8 1.2.1.3]	1.2.1.31; 1.2.1.8; 1.2.1.3	0004043; 0008802; 0004029	Glycolysis, Gluconeogenesis,Ascorbate and aldarate metabolism,Fatty acid degradation,Glycine, serine and threonine metabolism,Valine, leucine and isoleucine degradation,Lysine biosynthesis,Lysine degradation,Arginine and proline metabolism,Histidine metabolism,Tryptophan metabolism,beta-Alanine metabolism,Glycerolipid metabolism,Pyruvate metabolism,Biosynthesis of amino acids	Dehydrogenase	K14085	ALDH7A1; aldehyde dehydrogenase family 7 member A1 [EC:1.2.1.31 1.2.1.8 1.2.1.3]	K14085	ALDH7A1; aldehyde dehydrogenase family 7 member A1 [EC:1.2.1.31 1.2.1.8 1.2.1.3]	Cytoplasmic	mito 13, cyto 11, cyto_nucl 10, nucl 5	Plastid	Soluble	nucleus_or_cytosol	_	0	0	0	N
Host_DN40421_c1_g5_i10::g.93588	m.93588 ORF type:complete len:191 (-) TRINITY_DN40421_c1_g5_i10:369-941(-) Alpha-aminoadipic semialdehyde dehydrogenase OS=Bos taurus GN=ALDH7A1 PE=2 SV=4	Amine and polyamine metabolism	Amine and polyamine synthesis		0	0	0	0	0	0	0	0	0.00839859	0.00839859	0	0	0	0	0	0	0	0	0	0	0	Aldehyde dehydrogenase family,PF00171.20	0008152; 0016491; 0055114	0	K14085	ALDH7A1; aldehyde dehydrogenase family 7 member A1 [EC:1.2.1.31 1.2.1.8 1.2.1.3]	1.2.1.31; 1.2.1.8; 1.2.1.3	0004043; 0008802; 0004029	Glycolysis, Gluconeogenesis,Ascorbate and aldarate metabolism,Fatty acid degradation,Glycine, serine and threonine metabolism,Valine, leucine and isoleucine degradation,Lysine biosynthesis,Lysine degradation,Arginine and proline metabolism,Histidine metabolism,Tryptophan metabolism,beta-Alanine metabolism,Glycerolipid metabolism,Pyruvate metabolism,Biosynthesis of amino acids	Dehydrogenase	K14085	ALDH7A1; aldehyde dehydrogenase family 7 member A1 [EC:1.2.1.31 1.2.1.8 1.2.1.3]	K14085	ALDH7A1; aldehyde dehydrogenase family 7 member A1 [EC:1.2.1.31 1.2.1.8 1.2.1.3]	Extracellular	extr 19, cyto 7, cyto_nucl 6.5, nucl 4	Plastid	Soluble	nucleus_or_cytosol	_	0	0	0	N
Host_DN39520_c1_g3_i11::g.199345	m.199345 ORF type:complete len:191 (+) TRINITY_DN39520_c1_g3_i11:256-828(+) Glycine amidinotransferase, mitochondrial OS=Macaca fascicularis GN=GATM PE=2 SV=1	Amine and polyamine metabolism	Amine and polyamine synthesis		0	0	0.00437095	0.00288866	0	0	0	0	0	0	0	0	0	0	0	0	0	0	0	0	0	0	0	0	K00613	GATM; glycine amidinotransferase [EC:2.1.4.1]	2.1.4.1	15068	Glycine, serine and threonine metabolism,Arginine and proline metabolism	glycine amidinotransferase activity	K00613	GATM; glycine amidinotransferase [EC:2.1.4.1]	K00613	GATM; glycine amidinotransferase [EC:2.1.4.1]	Cytoplasmic	plas 26, mito 3	Mitochondrion	Membrane	mitochondria	M	2	1	0	N
Host_DN38116_c0_g3_i4::g.132520	m.132520 ORF type:complete len:503 (+) TRINITY_DN38116_c0_g3_i4:705-2213(+) Putative adenosylhomocysteinase 3 OS=Pongo abelii GN=AHCYL2 PE=2 SV=1	Amino acid biosynthesis	Adenosylhomocysteinase		0.0625086	0.0209196	0.00483275	0.00483275	0	0	0.0298617	0.00727294	0	0	0	0	1	1	0	1	1	0	0	0	0	S-adenosyl-L-homocysteine hydrolase, NAD binding domain,PF00670.19	0	0	0	0	0	0	0	0	K01251	E3.3.1.1; adenosylhomocysteinase [EC:3.3.1.1]	K01251	E3.3.1.1; adenosylhomocysteinase [EC:3.3.1.1]	Nuclear	nucl 7, plas 6.5, cyto_nucl 6.5, cyto 6, extr_plas 5, mito 4, mito_pero 4, cyto_golg 4	Plastid	Soluble	nucleus_or_cytosol	_	2	2	0	N
Host_DN38870_c5_g1_i5::g.53162	m.53162 ORF type:5prime_partial len:450 (-) TRINITY_DN38870_c5_g1_i5:1612-2961(-) Adenosylhomocysteinase B OS=Xenopus laevis GN=ahcy-b PE=2 SV=1	Amino acid biosynthesis	Adenosylhomocysteinase		0.254986	0.033166	0.021534	0.00138503	0.0344344	0.00692462	0.160433	0.0673557	0.0300416	0.000662295	0.0231475	0.00332127	1	1	0	1	1	0	0	0	0	Acetohydroxy acid isomeroreductase, NADPH-binding domain,PF07991.10	0	ahcY: adenosylhomocysteinase,TIGR00936	K01251	E3.3.1.1, ahcY; adenosylhomocysteinase [EC:3.3.1.1]	3.3.1.1	4013	Cysteine and methionine metabolism	May play a key role in the regulation of the intracellular concentration of adenosylhomocysteine (By similarity)	K01251	E3.3.1.1; adenosylhomocysteinase [EC:3.3.1.1]	K01251	E3.3.1.1; adenosylhomocysteinase [EC:3.3.1.1]	Cytoplasmic	cyto 22, mito 5, pero 2	Cytoplasm	Soluble	mitochondria	_	0	0	0	N
Host_DN38116_c0_g3_i10::g.132535	m.132535 ORF type:complete len:180 (+) TRINITY_DN38116_c0_g3_i10:4067-4606(+) Adenosylhomocysteinase 2 OS=Rattus norvegicus GN=Ahcyl1 PE=1 SV=2	Amino acid biosynthesis	Adenosylhomocysteinase		0.0757145	0.0183187	0.0224074	0.00455407	0.0030491	0.0030491	0.0377124	0.00846678	0.0111689	0.00162386	0.00345745	0.00345745	0	1	1	0	1	0	0	0	0	S-adenosyl-L-homocysteine hydrolase, NAD binding domain,PF00670.19	0	0	K01251	E3.3.1.1, ahcY; adenosylhomocysteinase [EC:3.3.1.1]	3.3.1.1	4013	Cysteine and methionine metabolism	May play a key role in the regulation of the intracellular concentration of adenosylhomocysteine (By similarity)	K01251	E3.3.1.1; adenosylhomocysteinase [EC:3.3.1.1]	K01251	E3.3.1.1; adenosylhomocysteinase [EC:3.3.1.1]	Chloroplast	cysk 18, cyto 9.5, cyto_nucl 6.5, nucl 2.5	Cytoplasm	Soluble	nucleus_or_cytosol	_	0	0	0	N
Host_DN38116_c0_g3_i3::g.132518	m.132518 ORF type:3prime_partial len:358 (+) TRINITY_DN38116_c0_g3_i3:1193-2263(+) Adenosylhomocysteinase 3 OS=Homo sapiens GN=AHCYL2 PE=1 SV=1	Amino acid biosynthesis	Adenosylhomocysteinase		0	0	0.0195296	0.00991337	0.00661186	0.00330595	0	0	0.0212423	0.00388868	0	0	0	0	0	-1	0	1	0	0	0	Acetohydroxy acid isomeroreductase, NADPH-binding domain,PF07991.10	0	0	K01251	E3.3.1.1, ahcY; adenosylhomocysteinase [EC:3.3.1.1]	3.3.1.1	4013	Cysteine and methionine metabolism	May play a key role in the regulation of the intracellular concentration of adenosylhomocysteine (By similarity)	K01251	E3.3.1.1; adenosylhomocysteinase [EC:3.3.1.1]	K01251	E3.3.1.1; adenosylhomocysteinase [EC:3.3.1.1]	Cytoplasmic	cyto 17, cyto_nucl 12.5, nucl 6, extr 5	Cytoplasm	Soluble	nucleus_or_cytosol	_	0	0	0	N
Host_DN38116_c0_g3_i8::g.132531	m.132531 ORF type:3prime_partial len:389 (+) TRINITY_DN38116_c0_g3_i8:587-1750(+) Adenosylhomocysteinase 3 OS=Homo sapiens GN=AHCYL2 PE=1 SV=1	Amino acid biosynthesis	Adenosylhomocysteinase		0	0	0.00935814	0.00935814	0	0	0	0	0	0	0	0	0	0	0	0	0	0	0	0	0	Acetohydroxy acid isomeroreductase, NADPH-binding domain,PF07991.10	0	0	K01251	E3.3.1.1, ahcY; adenosylhomocysteinase [EC:3.3.1.1]	3.3.1.1	4013	Cysteine and methionine metabolism	May play a key role in the regulation of the intracellular concentration of adenosylhomocysteine (By similarity)	K01251	E3.3.1.1; adenosylhomocysteinase [EC:3.3.1.1]	K01251	E3.3.1.1; adenosylhomocysteinase [EC:3.3.1.1]	Chloroplast	cyto_nucl 16.5, cyto 15, nucl 14	Plastid	Soluble	nucleus_or_cytosol	_	0	0	0	N
Host_DN38870_c5_g1_i8::g.53167	m.53167 ORF type:5prime_partial len:295 (-) TRINITY_DN38870_c5_g1_i8:2449-3333(-) Adenosylhomocysteinase B OS=Xenopus laevis GN=ahcy-b PE=2 SV=1	Amino acid biosynthesis	Adenosylhomocysteinase		0.181849	0.0944789	0	0	0.030814	0.0154797	0.10748	0.10748	0.0124517	0.0124517	0.0193464	0.0107117	0	0	0	0	0	0	0	0	0	S-adenosyl-L-homocysteine hydrolase, NAD binding domain,PF00670.19	0	0	K01251	E3.3.1.1, ahcY; adenosylhomocysteinase [EC:3.3.1.1]	3.3.1.1	4013	Cysteine and methionine metabolism	May play a key role in the regulation of the intracellular concentration of adenosylhomocysteine (By similarity)	K01251	E3.3.1.1; adenosylhomocysteinase [EC:3.3.1.1]	K01251	E3.3.1.1; adenosylhomocysteinase [EC:3.3.1.1]	Cytoplasmic	cyto 18.5, cyto_nucl 11, extr 6, mito 3, extr_plas 3	Plastid	Soluble	nucleus_or_cytosol	_	0	0	0	N
[truncated: 3,325 more rows]

## Sheet: SuppTable S1b
Supp. Table S1b: Potential autophagy-related Riftia proteins were identified according to their similarity to core Drosophila autophagy-related proteins as listed in Chang & Neufeld, 2010. Riftia protein homologs were identified according to closest BLAST hits BLASTP in BLAST+ 2.8.1, Camacho et al., 2009)
[truncated: 77 more rows]

## Sheet: SuppTable S1c
Supp. Table S1c: Potential Riftia antimicrobial peptides. Riftia host proteins detected in this study were blasted against the antimicrobial peptide database APD3 (Wang et al., 2016) and filtered for hits with %identity > 75% and e-value < 0.005. Shown are the blast search result metrics, mean %orgNSAFs of the respective Riftia proteins and results of testing for significant differences between t…
[truncated: 26 more rows]

[truncated: 6 more sheets: SuppTable S1d, SuppTable S1e, SuppTable S1f, SuppTable S1g, SuppTable S1h, SuppTable S1i]
